# Supplementary material for: Targeted sequencing of 36 known or putative colorectal cancer susceptibility genes
Source: Mol Genet Genomic Med. 2017 Jul 23;5(5):553–69. doi: 10.1002/mgg3.317 (PMC5606870; doi:10.1002/mgg3.317)
Supplement: Supplementary file 2 — Table S1. Individual Tier 1 variants. Table S2. Individual Tier 2 variants. Table S3. Individual in‐frame indels. Table S4. Alternative splicing variants. [file MGG3-5-553-s002.xlsx]

## Sheet: ST1
Supplemental Table 1. Individual Tier 1 variants.
Variant Information						Public Control Frequencies									All Ethnicities							Caucasian							Non-Caucasian							African American							Asian
Gene	Transcript	Coding Variation	Protein Variation		rsID	1kG All MAF	1kG EUR MAF	1kG AFR MAF	1kG South Asian MAF	1kG East Asian MAF	ESP All MAF	ESP EUR MAF	ESP AFR MAF	ExAC ALL MAF	Carrier Count (MAF) Neg Controls _ AllEth	Carrier Count (MAF) Pos Controls _ All Eth	Carrier Count (MAF) FCCTX _ AllEth	Carrier Count (MAF) Unselected _ AllEth	Carrier Count (MAF) YO _ AllEth	Carrier Count (MAF) pMMR _AllEth	Carrier Count (MAF) dMMR _ AllEth	Carrier Count (MAF) Neg Controls _ Cauc	Carrier Count (MAF) Pos Controls _Cauc	Carrier Count (MAF) FCCTX _ Cauc	Carrier Count (MAF) Unselected _ Cauc	Carrier Count (MAF) YO _ Cauc	Carrier Count (MAF) pMMR _Cauc	Carrier Count (MAF) dMMR _ Cauc	Carrier Count (MAF) Neg Controls _ NonCauc	Carrier Count (MAF) Pos Controls _NonCauc	Carrier Count (MAF) FCCTX _NonCauc	Carrier Count (MAF) Unselected _NonCauc	Carrier Count (MAF) YO _NonCauc	Carrier Count (MAF) pMMR _NonCauc	Carrier Count (MAF) dMMR _NonCauc	Carrier Count (MAF) NegCon _AA	Carrier Count (MAF) PosCon _AA	Carrier Count (MAF) FCCTX _AA	Carrier Count (MAF) Unselected _AA	Carrier Count (MAF) YO _AA	Carrier Count (MAF) YO _AA	Carrier Count (MAF) dMMR _AA	Carrier Count (MAF) NegCon _Asian	Carrier Count (MAF) PosCon _Asian	Carrier Count (MAF) FCCTX _Asian	Carrier Count (MAF) Unselected _Asian	Carrier Count (MAF) YO _Asian	Carrier Count (MAF) pMMR _Asian	Carrier Count (MAF) dMMR _Asian
APC	NM_000038.5	c.505_506insA	Tyr169*	Nonsense											0 (0)	0 (0)	0 (0)	1 (0.09)	0 (0)	0 (0)	0 (0)	0 (0)	0 (0)	0 (0)	0 (0)	0 (0)	0 (0)	0 (0)	0 (0)	0 (0)	0 (0)	1 (0.21)	0 (0)	0 (0)	0 (0)	0 (0)	0 (0)	0 (0)	0 (0)	0 (0)	0 (0)	0 (0)	0 (0)	0 (0)	0 (0)	0 (0)	0 (0)	0 (0)	0 (0)
APC	NM_000038.5	c.673C>T	Gln225*	Nonsense	rs137854577										0 (0)	0 (0)	0 (0)	1 (0.09)	0 (0)	0 (0)	0 (0)	0 (0)	0 (0)	0 (0)	0 (0)	0 (0)	0 (0)	0 (0)	0 (0)	0 (0)	0 (0)	1 (0.21)	0 (0)	0 (0)	0 (0)	0 (0)	0 (0)	0 (0)	0 (0)	0 (0)	0 (0)	0 (0)	0 (0)	0 (0)	0 (0)	0 (0)	0 (0)	0 (0)	0 (0)
APC	NM_000038.5	c.850C>T	Arg284*	Nonsense	rs137854568										0 (0)	0 (0)	0 (0)	0 (0)	1 (0.15)	0 (0)	0 (0)	0 (0)	0 (0)	0 (0)	0 (0)	1 (0.16)	0 (0)	0 (0)	0 (0)	0 (0)	0 (0)	0 (0)	0 (0)	0 (0)	0 (0)	0 (0)	0 (0)	0 (0)	0 (0)	0 (0)	0 (0)	0 (0)	0 (0)	0 (0)	0 (0)	0 (0)	0 (0)	0 (0)	0 (0)
APC	NM_000038.5	c.1237_1240delATGG	Met413fs	Frameshift											0 (0)	0 (0)	0 (0)	0 (0)	1 (0.15)	0 (0)	0 (0)	0 (0)	0 (0)	0 (0)	0 (0)	1 (0.16)	0 (0)	0 (0)	0 (0)	0 (0)	0 (0)	0 (0)	0 (0)	0 (0)	0 (0)	0 (0)	0 (0)	0 (0)	0 (0)	0 (0)	0 (0)	0 (0)	0 (0)	0 (0)	0 (0)	0 (0)	0 (0)	0 (0)	0 (0)
APC	NM_000038.5	c.1441C>T	Arg481*	Nonsense	rs137854580										0 (0)	0 (0)	0 (0)	0 (0)	1 (0.15)	0 (0)	0 (0)	0 (0)	0 (0)	0 (0)	0 (0)	1 (0.16)	0 (0)	0 (0)	0 (0)	0 (0)	0 (0)	0 (0)	0 (0)	0 (0)	0 (0)	0 (0)	0 (0)	0 (0)	0 (0)	0 (0)	0 (0)	0 (0)	0 (0)	0 (0)	0 (0)	0 (0)	0 (0)	0 (0)	0 (0)
APC	NM_000038.5	c.1926delC	Cys643fs	Frameshift											0 (0)	0 (0)	0 (0)	1 (0.09)	0 (0)	0 (0)	0 (0)	0 (0)	0 (0)	0 (0)	1 (0.16)	0 (0)	0 (0)	0 (0)	0 (0)	0 (0)	0 (0)	0 (0)	0 (0)	0 (0)	0 (0)	0 (0)	0 (0)	0 (0)	0 (0)	0 (0)	0 (0)	0 (0)	0 (0)	0 (0)	0 (0)	0 (0)	0 (0)	0 (0)	0 (0)
APC	NM_000038.5	c.2084C>A	Ser695*	Nonsense											0 (0)	0 (0)	0 (0)	0 (0)	1 (0.15)	0 (0)	0 (0)	0 (0)	0 (0)	0 (0)	0 (0)	1 (0.16)	0 (0)	0 (0)	0 (0)	0 (0)	0 (0)	0 (0)	0 (0)	0 (0)	0 (0)	0 (0)	0 (0)	0 (0)	0 (0)	0 (0)	0 (0)	0 (0)	0 (0)	0 (0)	0 (0)	0 (0)	0 (0)	0 (0)	0 (0)
APC	NM_000038.5	c.2255C>A	Ser752*	Nonsense											0 (0)	0 (0)	0 (0)	1 (0.09)	0 (0)	0 (0)	0 (0)	0 (0)	0 (0)	0 (0)	0 (0)	0 (0)	0 (0)	0 (0)	0 (0)	0 (0)	0 (0)	1 (0.21)	0 (0)	0 (0)	0 (0)	0 (0)	0 (0)	0 (0)	0 (0)	0 (0)	0 (0)	0 (0)	0 (0)	0 (0)	0 (0)	1 (3.33)	0 (0)	0 (0)	0 (0)
APC	NM_000038.5	c.2783delC	Thr928fs	Frameshift											0 (0)	0 (0)	0 (0)	0 (0)	1 (0.15)	0 (0)	0 (0)	0 (0)	0 (0)	0 (0)	0 (0)	0 (0)	0 (0)	0 (0)	0 (0)	0 (0)	0 (0)	0 (0)	1 (1.92)	0 (0)	0 (0)	0 (0)	0 (0)	0 (0)	0 (0)	1 (8.33)	0 (0)	0 (0)	0 (0)	0 (0)	0 (0)	0 (0)	0 (0)	0 (0)	0 (0)
APC	NM_000038.5	c.4176C>A	Cys1392*	Nonsense											0 (0)	0 (0)	0 (0)	0 (0)	1 (0.15)	0 (0)	0 (0)	0 (0)	0 (0)	0 (0)	0 (0)	1 (0.16)	0 (0)	0 (0)	0 (0)	0 (0)	0 (0)	0 (0)	0 (0)	0 (0)	0 (0)	0 (0)	0 (0)	0 (0)	0 (0)	0 (0)	0 (0)	0 (0)	0 (0)	0 (0)	0 (0)	0 (0)	0 (0)	0 (0)	0 (0)
APC	NM_000038.5	c.4216_4222delCCAGATA	Pro1406fs	Frameshift											0 (0)	0 (0)	0 (0)	0 (0)	1 (0.15)	0 (0)	0 (0)	0 (0)	0 (0)	0 (0)	0 (0)	1 (0.16)	0 (0)	0 (0)	0 (0)	0 (0)	0 (0)	0 (0)	0 (0)	0 (0)	0 (0)	0 (0)	0 (0)	0 (0)	0 (0)	0 (0)	0 (0)	0 (0)	0 (0)	0 (0)	0 (0)	0 (0)	0 (0)	0 (0)	0 (0)
APC	NM_000038.5	c.6134_6135delAT	His2045fs	Frameshift											0 (0)	0 (0)	0 (0)	1 (0.09)	0 (0)	0 (0)	0 (0)	0 (0)	0 (0)	0 (0)	1 (0.16)	0 (0)	0 (0)	0 (0)	0 (0)	0 (0)	0 (0)	0 (0)	0 (0)	0 (0)	0 (0)	0 (0)	0 (0)	0 (0)	0 (0)	0 (0)	0 (0)	0 (0)	0 (0)	0 (0)	0 (0)	0 (0)	0 (0)	0 (0)	0 (0)
AXIN1	NM_181050.2	c.2389_2390insC	Arg797fs	Frameshift											0 (0)	0 (0)	0 (0)	1 (0.09)	0 (0)	0 (0)	0 (0)	0 (0)	0 (0)	0 (0)	0 (0)	0 (0)	0 (0)	0 (0)	0 (0)	0 (0)	0 (0)	1 (0.21)	0 (0)	0 (0)	0 (0)	0 (0)	0 (0)	0 (0)	1 (0.39)	0 (0)	0 (0)	0 (0)	0 (0)	0 (0)	0 (0)	0 (0)	0 (0)	0 (0)	0 (0)
BLM	NM_000057.2	c.2210_2211insA	Thr738fs	Frameshift										0.000149133	0 (0)	0 (0)	0 (0)	1 (0.09)	0 (0)	0 (0)	0 (0)	0 (0)	0 (0)	0 (0)	1 (0.16)	0 (0)	0 (0)	0 (0)	0 (0)	0 (0)	0 (0)	0 (0)	0 (0)	0 (0)	0 (0)	0 (0)	0 (0)	0 (0)	0 (0)	0 (0)	0 (0)	0 (0)	0 (0)	0 (0)	0 (0)	0 (0)	0 (0)	0 (0)	0 (0)
BLM	NM_000057.2	c.2504_2505insCAGG	Val837fs	Frameshift											1 (0.54)	0 (0)	0 (0)	0 (0)	0 (0)	0 (0)	0 (0)	1 (0.54)	0 (0)	0 (0)	0 (0)	0 (0)	0 (0)	0 (0)	0 (0)	0 (0)	0 (0)	0 (0)	0 (0)	0 (0)	0 (0)	0 (0)	0 (0)	0 (0)	0 (0)	0 (0)	0 (0)	0 (0)	0 (0)	0 (0)	0 (0)	0 (0)	0 (0)	0 (0)	0 (0)
BLM	NM_000057.2	c.3011_3012delTT	Leu1004fs	Frameshift											0 (0)	0 (0)	0 (0)	0 (0)	1 (0.15)	0 (0)	0 (0)	0 (0)	0 (0)	0 (0)	0 (0)	1 (0.16)	0 (0)	0 (0)	0 (0)	0 (0)	0 (0)	0 (0)	0 (0)	0 (0)	0 (0)	0 (0)	0 (0)	0 (0)	0 (0)	0 (0)	0 (0)	0 (0)	0 (0)	0 (0)	0 (0)	0 (0)	0 (0)	0 (0)	0 (0)
BMP4	NM_001202.3	c.-132-1G>A		Splice											1 (0.54)	0 (0)	0 (0)	0 (0)	0 (0)	0 (0)	0 (0)	1 (0.54)	0 (0)	0 (0)	0 (0)	0 (0)	0 (0)	0 (0)	0 (0)	0 (0)	0 (0)	0 (0)	0 (0)	0 (0)	0 (0)	0 (0)	0 (0)	0 (0)	0 (0)	0 (0)	0 (0)	0 (0)	0 (0)	0 (0)	0 (0)	0 (0)	0 (0)	0 (0)	0 (0)
BMPR1A	NM_004329.2	c.1243_1244insAA	Ser416fs	Frameshift											0 (0)	0 (0)	0 (0)	0 (0)	1 (0.15)	0 (0)	0 (0)	0 (0)	0 (0)	0 (0)	0 (0)	0 (0)	0 (0)	0 (0)	0 (0)	0 (0)	0 (0)	0 (0)	1 (1.92)	0 (0)	0 (0)	0 (0)	0 (0)	0 (0)	0 (0)	1 (8.33)	0 (0)	0 (0)	0 (0)	0 (0)	0 (0)	0 (0)	0 (0)	0 (0)	0 (0)
BUB1	NM_004336.4	c.1447_1448delCA	Gln483fs	Frameshift											0 (0)	0 (0)	1 (0.33)	0 (0)	0 (0)	0 (0)	0 (0)	0 (0)	0 (0)	1 (0.36)	0 (0)	0 (0)	0 (0)	0 (0)	0 (0)	0 (0)	0 (0)	0 (0)	0 (0)	0 (0)	0 (0)	0 (0)	0 (0)	0 (0)	0 (0)	0 (0)	0 (0)	0 (0)	0 (0)	0 (0)	0 (0)	0 (0)	0 (0)	0 (0)	0 (0)
BUB1	NM_004336.4	c.1661_1662delAG	Glu554fs	Frameshift											0 (0)	0 (0)	0 (0)	1 (0.09)	0 (0)	0 (0)	0 (0)	0 (0)	0 (0)	0 (0)	0 (0)	0 (0)	0 (0)	0 (0)	0 (0)	0 (0)	0 (0)	1 (0.21)	0 (0)	0 (0)	0 (0)	0 (0)	0 (0)	0 (0)	0 (0)	0 (0)	0 (0)	0 (0)	0 (0)	0 (0)	0 (0)	0 (0)	0 (0)	0 (0)	0 (0)
CHEK2	NM_007194.3	c.283C>T	Arg95*	Nonsense										1.6544e-05	0 (0)	0 (0)	1 (0.33)	0 (0)	0 (0)	0 (0)	0 (0)	0 (0)	0 (0)	1 (0.36)	0 (0)	0 (0)	0 (0)	0 (0)	0 (0)	0 (0)	0 (0)	0 (0)	0 (0)	0 (0)	0 (0)	0 (0)	0 (0)	0 (0)	0 (0)	0 (0)	0 (0)	0 (0)	0 (0)	0 (0)	0 (0)	0 (0)	0 (0)	0 (0)	0 (0)
CHEK2	NM_007194.3	c.975+1G>T		Splice											0 (0)	0 (0)	0 (0)	1 (0.09)	0 (0)	0 (0)	0 (0)	0 (0)	0 (0)	0 (0)	0 (0)	0 (0)	0 (0)	0 (0)	0 (0)	0 (0)	0 (0)	1 (0.22)	0 (0)	0 (0)	0 (0)	0 (0)	0 (0)	0 (0)	1 (0.39)	0 (0)	0 (0)	0 (0)	0 (0)	0 (0)	0 (0)	0 (0)	0 (0)	0 (0)	0 (0)
CHEK2	NM_007194.3	c.1229delC	Thr410fs	Frameshift		0.000998403	0.004	0.0008	0	0	0.00119962	0.00169738	0.000234962	0.00181757	1 (0.54)	0 (0)	1 (0.33)	0 (0)	1 (0.15)	0 (0)	0 (0)	1 (0.54)	0 (0)	1 (0.36)	0 (0)	1 (0.16)	0 (0)	0 (0)	0 (0)	0 (0)	0 (0)	0 (0)	0 (0)	0 (0)	0 (0)	0 (0)	0 (0)	0 (0)	0 (0)	0 (0)	0 (0)	0 (0)	0 (0)	0 (0)	0 (0)	0 (0)	0 (0)	0 (0)	0 (0)
CHEK2	NM_007194.3	c.1497_1498insA	Glu500fs	Frameshift							7.9885e-05	0.000121153	0	5.01479e-05	0 (0)	0 (0)	0 (0)	1 (0.09)	0 (0)	0 (0)	0 (0)	0 (0)	0 (0)	0 (0)	1 (0.16)	0 (0)	0 (0)	0 (0)	0 (0)	0 (0)	0 (0)	0 (0)	0 (0)	0 (0)	0 (0)	0 (0)	0 (0)	0 (0)	0 (0)	0 (0)	0 (0)	0 (0)	0 (0)	0 (0)	0 (0)	0 (0)	0 (0)	0 (0)	0 (0)
FLCN	NM_144997.5	c.1A>G	Met1?	Initial Codon											0 (0)	0 (0)	0 (0)	1 (0.09)	0 (0)	0 (0)	0 (0)	0 (0)	0 (0)	0 (0)	1 (0.16)	0 (0)	0 (0)	0 (0)	0 (0)	0 (0)	0 (0)	0 (0)	0 (0)	0 (0)	0 (0)	0 (0)	0 (0)	0 (0)	0 (0)	0 (0)	0 (0)	0 (0)	0 (0)	0 (0)	0 (0)	0 (0)	0 (0)	0 (0)	0 (0)
FLCN	NM_144997.5	c.918G>A	Trp306*	Nonsense	rs142934950	0.000798722	0	0	0	0	0.000461326	0.000581395	0.000226963	0.00040608	0 (0)	0 (0)	0 (0)	1 (0.09)	0 (0)	0 (0)	0 (0)	0 (0)	0 (0)	0 (0)	1 (0.16)	0 (0)	0 (0)	0 (0)	0 (0)	0 (0)	0 (0)	0 (0)	0 (0)	0 (0)	0 (0)	0 (0)	0 (0)	0 (0)	0 (0)	0 (0)	0 (0)	0 (0)	0 (0)	0 (0)	0 (0)	0 (0)	0 (0)	0 (0)	0 (0)
FLCN	NM_144997.5	c.1432+1G>A		Splice											0 (0)	0 (0)	0 (0)	1 (0.09)	0 (0)	0 (0)	0 (0)	0 (0)	0 (0)	0 (0)	1 (0.16)	0 (0)	0 (0)	0 (0)	0 (0)	0 (0)	0 (0)	0 (0)	0 (0)	0 (0)	0 (0)	0 (0)	0 (0)	0 (0)	0 (0)	0 (0)	0 (0)	0 (0)	0 (0)	0 (0)	0 (0)	0 (0)	0 (0)	0 (0)	0 (0)
MLH1	NM_000249.3	c.1A>G	Met1?	Initial Codon										0.000189653	0 (0)	0 (0)	0 (0)	1 (0.09)	0 (0)	0 (0)	0 (0)	0 (0)	0 (0)	0 (0)	0 (0)	0 (0)	0 (0)	0 (0)	0 (0)	0 (0)	0 (0)	1 (0.21)	0 (0)	0 (0)	0 (0)	0 (0)	0 (0)	0 (0)	0 (0)	0 (0)	0 (0)	0 (0)	0 (0)	0 (0)	0 (0)	0 (0)	0 (0)	0 (0)	0 (0)
MLH1	NM_000249.3	c.104_105insAA	Met35fs	Frameshift											0 (0)	0 (0)	0 (0)	1 (0.09)	0 (0)	0 (0)	0 (0)	0 (0)	0 (0)	0 (0)	0 (0)	0 (0)	0 (0)	0 (0)	0 (0)	0 (0)	0 (0)	1 (0.21)	0 (0)	0 (0)	0 (0)	0 (0)	0 (0)	0 (0)	0 (0)	0 (0)	0 (0)	0 (0)	0 (0)	0 (0)	0 (0)	1 (3.33)	0 (0)	0 (0)	0 (0)
MLH1	NM_000249.3	c.174delG	Ile59fs	Frameshift											0 (0)	0 (0)	0 (0)	0 (0)	1 (0.15)	0 (0)	0 (0)	0 (0)	0 (0)	0 (0)	0 (0)	1 (0.16)	0 (0)	0 (0)	0 (0)	0 (0)	0 (0)	0 (0)	0 (0)	0 (0)	0 (0)	0 (0)	0 (0)	0 (0)	0 (0)	0 (0)	0 (0)	0 (0)	0 (0)	0 (0)	0 (0)	0 (0)	0 (0)	0 (0)	0 (0)
MLH1	NM_000249.3	c.380+2T>C		Splice											0 (0)	0 (0)	0 (0)	0 (0)	1 (0.15)	0 (0)	0 (0)	0 (0)	0 (0)	0 (0)	0 (0)	0 (0)	0 (0)	0 (0)	0 (0)	0 (0)	0 (0)	0 (0)	1 (1.92)	0 (0)	0 (0)	0 (0)	0 (0)	0 (0)	0 (0)	0 (0)	0 (0)	0 (0)	0 (0)	0 (0)	0 (0)	0 (0)	0 (0)	0 (0)	0 (0)
MLH1	NM_000249.3	c.381-1G>A		Splice											0 (0)	0 (0)	0 (0)	0 (0)	0 (0)	1 (0.74)	0 (0)	0 (0)	0 (0)	0 (0)	0 (0)	0 (0)	0 (0)	0 (0)	0 (0)	0 (0)	0 (0)	0 (0)	0 (0)	1 (4.17)	0 (0)	0 (0)	0 (0)	0 (0)	0 (0)	0 (0)	1 (25)	0 (0)	0 (0)	0 (0)	0 (0)	0 (0)	0 (0)	0 (0)	0 (0)
MLH1	NM_000249.3	c.589-2A>G		Splice											0 (0)	1 (0.98)	0 (0)	2 (0.18)	2 (0.3)	0 (0)	0 (0)	0 (0)	1 (1.04)	0 (0)	2 (0.32)	2 (0.33)	0 (0)	0 (0)	0 (0)	0 (0)	0 (0)	0 (0)	0 (0)	0 (0)	0 (0)	0 (0)	0 (0)	0 (0)	0 (0)	0 (0)	0 (0)	0 (0)	0 (0)	0 (0)	0 (0)	0 (0)	0 (0)	0 (0)	0 (0)
MLH1	NM_000249.3	c.676C>T	Arg226*	Nonsense	rs121912958									8.27294e-06	0 (0)	1 (0.98)	0 (0)	1 (0.09)	0 (0)	0 (0)	0 (0)	0 (0)	1 (1.04)	0 (0)	1 (0.16)	0 (0)	0 (0)	0 (0)	0 (0)	0 (0)	0 (0)	0 (0)	0 (0)	0 (0)	0 (0)	0 (0)	0 (0)	0 (0)	0 (0)	0 (0)	0 (0)	0 (0)	0 (0)	0 (0)	0 (0)	0 (0)	0 (0)	0 (0)	0 (0)
MLH1	NM_000249.3	c.776_777insA	Leu260fs	Frameshift											0 (0)	0 (0)	0 (0)	1 (0.09)	0 (0)	0 (0)	0 (0)	0 (0)	0 (0)	0 (0)	1 (0.16)	0 (0)	0 (0)	0 (0)	0 (0)	0 (0)	0 (0)	0 (0)	0 (0)	0 (0)	0 (0)	0 (0)	0 (0)	0 (0)	0 (0)	0 (0)	0 (0)	0 (0)	0 (0)	0 (0)	0 (0)	0 (0)	0 (0)	0 (0)	0 (0)
MLH1	NM_000249.3	c.1039-1G>A		Splice											0 (0)	0 (0)	0 (0)	1 (0.09)	0 (0)	0 (0)	0 (0)	0 (0)	0 (0)	0 (0)	0 (0)	0 (0)	0 (0)	0 (0)	0 (0)	0 (0)	0 (0)	1 (0.21)	0 (0)	0 (0)	0 (0)	0 (0)	0 (0)	0 (0)	0 (0)	0 (0)	0 (0)	0 (0)	0 (0)	0 (0)	0 (0)	0 (0)	0 (0)	0 (0)	0 (0)
MLH1	NM_000249.3	c.1276C>T	Gln426*	Nonsense	rs63750316										0 (0)	0 (0)	0 (0)	1 (0.09)	0 (0)	0 (0)	0 (0)	0 (0)	0 (0)	0 (0)	0 (0)	0 (0)	0 (0)	0 (0)	0 (0)	0 (0)	0 (0)	1 (0.21)	0 (0)	0 (0)	0 (0)	0 (0)	0 (0)	0 (0)	0 (0)	0 (0)	0 (0)	0 (0)	0 (0)	0 (0)	0 (0)	0 (0)	0 (0)	0 (0)	0 (0)
MLH1	NM_000249.3	c.1381A>T	Lys461*	Nonsense	rs63750540										0 (0)	1 (0.98)	0 (0)	2 (0.18)	1 (0.15)	0 (0)	0 (0)	0 (0)	1 (1.04)	0 (0)	1 (0.16)	1 (0.16)	0 (0)	0 (0)	0 (0)	0 (0)	0 (0)	1 (0.21)	0 (0)	0 (0)	0 (0)	0 (0)	0 (0)	0 (0)	0 (0)	0 (0)	0 (0)	0 (0)	0 (0)	0 (0)	0 (0)	0 (0)	0 (0)	0 (0)	0 (0)
MLH1	NM_000249.3	c.1483_1484insC	Arg497fs	Frameshift											0 (0)	2 (1.96)	0 (0)	1 (0.09)	0 (0)	0 (0)	0 (0)	0 (0)	2 (2.08)	0 (0)	1 (0.16)	0 (0)	0 (0)	0 (0)	0 (0)	0 (0)	0 (0)	0 (0)	0 (0)	0 (0)	0 (0)	0 (0)	0 (0)	0 (0)	0 (0)	0 (0)	0 (0)	0 (0)	0 (0)	0 (0)	0 (0)	0 (0)	0 (0)	0 (0)	0 (0)
MLH1	NM_000249.3	c.1521_1522delGA	Leu509fs	Frameshift											0 (0)	0 (0)	0 (0)	0 (0)	1 (0.15)	0 (0)	0 (0)	0 (0)	0 (0)	0 (0)	0 (0)	1 (0.16)	0 (0)	0 (0)	0 (0)	0 (0)	0 (0)	0 (0)	0 (0)	0 (0)	0 (0)	0 (0)	0 (0)	0 (0)	0 (0)	0 (0)	0 (0)	0 (0)	0 (0)	0 (0)	0 (0)	0 (0)	0 (0)	0 (0)	0 (0)
MSH2	NM_000251.2	c.1A>C	Met1?	Initial Codon										0.000135443	0 (0)	0 (0)	0 (0)	0 (0)	0 (0)	0 (0)	1 (0.39)	0 (0)	0 (0)	0 (0)	0 (0)	0 (0)	0 (0)	1 (0.43)	0 (0)	0 (0)	0 (0)	0 (0)	0 (0)	0 (0)	0 (0)	0 (0)	0 (0)	0 (0)	0 (0)	0 (0)	0 (0)	0 (0)	0 (0)	0 (0)	0 (0)	0 (0)	0 (0)	0 (0)	0 (0)
MSH2	NM_000251.2	c.419_420insT	Met141fs	Frameshift											0 (0)	0 (0)	0 (0)	1 (0.09)	0 (0)	0 (0)	0 (0)	0 (0)	0 (0)	0 (0)	1 (0.16)	0 (0)	0 (0)	0 (0)	0 (0)	0 (0)	0 (0)	0 (0)	0 (0)	0 (0)	0 (0)	0 (0)	0 (0)	0 (0)	0 (0)	0 (0)	0 (0)	0 (0)	0 (0)	0 (0)	0 (0)	0 (0)	0 (0)	0 (0)	0 (0)
MSH2	NM_000251.2	c.842C>G	Ser281*	Nonsense	rs63749991										0 (0)	0 (0)	0 (0)	1 (0.09)	0 (0)	0 (0)	0 (0)	0 (0)	0 (0)	0 (0)	0 (0)	0 (0)	0 (0)	0 (0)	0 (0)	0 (0)	0 (0)	1 (0.21)	0 (0)	0 (0)	0 (0)	0 (0)	0 (0)	0 (0)	1 (0.39)	0 (0)	0 (0)	0 (0)	0 (0)	0 (0)	0 (0)	0 (0)	0 (0)	0 (0)	0 (0)
MSH2	NM_000251.2	c.1216C>T	Arg406*	Nonsense	rs63751108										0 (0)	0 (0)	0 (0)	1 (0.09)	0 (0)	0 (0)	0 (0)	0 (0)	0 (0)	0 (0)	1 (0.16)	0 (0)	0 (0)	0 (0)	0 (0)	0 (0)	0 (0)	0 (0)	0 (0)	0 (0)	0 (0)	0 (0)	0 (0)	0 (0)	0 (0)	0 (0)	0 (0)	0 (0)	0 (0)	0 (0)	0 (0)	0 (0)	0 (0)	0 (0)	0 (0)
MSH2	NM_000251.2	c.1510+2T>C		Splice											0 (0)	0 (0)	0 (0)	1 (0.09)	0 (0)	0 (0)	0 (0)	0 (0)	0 (0)	0 (0)	0 (0)	0 (0)	0 (0)	0 (0)	0 (0)	0 (0)	0 (0)	1 (0.21)	0 (0)	0 (0)	0 (0)	0 (0)	0 (0)	0 (0)	1 (0.39)	0 (0)	0 (0)	0 (0)	0 (0)	0 (0)	0 (0)	0 (0)	0 (0)	0 (0)	0 (0)
MSH2	NM_000251.2	c.1538_1556delTGGATTCCAGTGCACAGTT	Ser515fs	Frameshift											0 (0)	0 (0)	0 (0)	0 (0)	1 (0.15)	0 (0)	0 (0)	0 (0)	0 (0)	0 (0)	0 (0)	1 (0.16)	0 (0)	0 (0)	0 (0)	0 (0)	0 (0)	0 (0)	0 (0)	0 (0)	0 (0)	0 (0)	0 (0)	0 (0)	0 (0)	0 (0)	0 (0)	0 (0)	0 (0)	0 (0)	0 (0)	0 (0)	0 (0)	0 (0)	0 (0)
MSH2	NM_000251.2	c.1662-1G>A		Splice											0 (0)	0 (0)	0 (0)	0 (0)	1 (0.15)	0 (0)	0 (0)	0 (0)	0 (0)	0 (0)	0 (0)	1 (0.16)	0 (0)	0 (0)	0 (0)	0 (0)	0 (0)	0 (0)	0 (0)	0 (0)	0 (0)	0 (0)	0 (0)	0 (0)	0 (0)	0 (0)	0 (0)	0 (0)	0 (0)	0 (0)	0 (0)	0 (0)	0 (0)	0 (0)	0 (0)
MSH2	NM_000251.2	c.1759+1G>A		Splice											0 (0)	0 (0)	0 (0)	1 (0.09)	0 (0)	0 (0)	0 (0)	0 (0)	0 (0)	0 (0)	1 (0.16)	0 (0)	0 (0)	0 (0)	0 (0)	0 (0)	0 (0)	0 (0)	0 (0)	0 (0)	0 (0)	0 (0)	0 (0)	0 (0)	0 (0)	0 (0)	0 (0)	0 (0)	0 (0)	0 (0)	0 (0)	0 (0)	0 (0)	0 (0)	0 (0)
MSH2	NM_000251.2	c.1861C>T	Arg621*	Nonsense	rs63750508										0 (0)	0 (0)	0 (0)	1 (0.09)	0 (0)	0 (0)	0 (0)	0 (0)	0 (0)	0 (0)	1 (0.16)	0 (0)	0 (0)	0 (0)	0 (0)	0 (0)	0 (0)	0 (0)	0 (0)	0 (0)	0 (0)	0 (0)	0 (0)	0 (0)	0 (0)	0 (0)	0 (0)	0 (0)	0 (0)	0 (0)	0 (0)	0 (0)	0 (0)	0 (0)	0 (0)
MSH2	NM_000251.2	c.2006-9_2020delGTTTTGTAGGCCCCAATATGGGAG		Splice											0 (0)	0 (0)	0 (0)	0 (0)	1 (0.15)	0 (0)	0 (0)	0 (0)	0 (0)	0 (0)	0 (0)	1 (0.16)	0 (0)	0 (0)	0 (0)	0 (0)	0 (0)	0 (0)	0 (0)	0 (0)	0 (0)	0 (0)	0 (0)	0 (0)	0 (0)	0 (0)	0 (0)	0 (0)	0 (0)	0 (0)	0 (0)	0 (0)	0 (0)	0 (0)	0 (0)
MSH2	NM_000251.2	c.2038C>T	Arg680*	Nonsense	rs63749932									8.24375e-06	0 (0)	0 (0)	0 (0)	2 (0.18)	1 (0.15)	0 (0)	0 (0)	0 (0)	0 (0)	0 (0)	2 (0.32)	1 (0.16)	0 (0)	0 (0)	0 (0)	0 (0)	0 (0)	0 (0)	0 (0)	0 (0)	0 (0)	0 (0)	0 (0)	0 (0)	0 (0)	0 (0)	0 (0)	0 (0)	0 (0)	0 (0)	0 (0)	0 (0)	0 (0)	0 (0)	0 (0)
MSH2	NM_000251.2	c.2131C>T	Arg711*	Nonsense	rs63750636										0 (0)	0 (0)	1 (0.33)	0 (0)	0 (0)	0 (0)	0 (0)	0 (0)	0 (0)	1 (0.36)	0 (0)	0 (0)	0 (0)	0 (0)	0 (0)	0 (0)	0 (0)	0 (0)	0 (0)	0 (0)	0 (0)	0 (0)	0 (0)	0 (0)	0 (0)	0 (0)	0 (0)	0 (0)	0 (0)	0 (0)	0 (0)	0 (0)	0 (0)	0 (0)	0 (0)
MSH2	NM_000251.2	c.2297delT	Ile766fs	Frameshift											0 (0)	0 (0)	0 (0)	1 (0.09)	0 (0)	0 (0)	0 (0)	0 (0)	0 (0)	0 (0)	1 (0.16)	0 (0)	0 (0)	0 (0)	0 (0)	0 (0)	0 (0)	0 (0)	0 (0)	0 (0)	0 (0)	0 (0)	0 (0)	0 (0)	0 (0)	0 (0)	0 (0)	0 (0)	0 (0)	0 (0)	0 (0)	0 (0)	0 (0)	0 (0)	0 (0)
MSH3	NM_002439.4	c.203_204insTCCCGCCT	Gln74fs	Frameshift											0 (0)	0 (0)	0 (0)	1 (0.1)	0 (0)	0 (0)	0 (0)	0 (0)	0 (0)	0 (0)	1 (0.17)	0 (0)	0 (0)	0 (0)	0 (0)	0 (0)	0 (0)	0 (0)	0 (0)	0 (0)	0 (0)	0 (0)	0 (0)	0 (0)	0 (0)	0 (0)	0 (0)	0 (0)	0 (0)	0 (0)	0 (0)	0 (0)	0 (0)	0 (0)	0 (0)
MSH3	NM_002439.4	c.2686G>T	Gly896*	Nonsense										8.24049e-06	0 (0)	0 (0)	0 (0)	1 (0.09)	0 (0)	0 (0)	0 (0)	0 (0)	0 (0)	0 (0)	1 (0.16)	0 (0)	0 (0)	0 (0)	0 (0)	0 (0)	0 (0)	0 (0)	0 (0)	0 (0)	0 (0)	0 (0)	0 (0)	0 (0)	0 (0)	0 (0)	0 (0)	0 (0)	0 (0)	0 (0)	0 (0)	0 (0)	0 (0)	0 (0)	0 (0)
MSH6	NM_000179.2	c.467C>G	Ser156*	Nonsense	rs63749873										0 (0)	1 (0.98)	0 (0)	0 (0)	1 (0.15)	0 (0)	0 (0)	0 (0)	1 (1.04)	0 (0)	0 (0)	1 (0.16)	0 (0)	0 (0)	0 (0)	0 (0)	0 (0)	0 (0)	0 (0)	0 (0)	0 (0)	0 (0)	0 (0)	0 (0)	0 (0)	0 (0)	0 (0)	0 (0)	0 (0)	0 (0)	0 (0)	0 (0)	0 (0)	0 (0)	0 (0)
MSH6	NM_000179.2	c.718C>T	Arg240*	Nonsense	rs63750019									8.28281e-06	0 (0)	0 (0)	0 (0)	1 (0.09)	0 (0)	0 (0)	0 (0)	0 (0)	0 (0)	0 (0)	1 (0.16)	0 (0)	0 (0)	0 (0)	0 (0)	0 (0)	0 (0)	0 (0)	0 (0)	0 (0)	0 (0)	0 (0)	0 (0)	0 (0)	0 (0)	0 (0)	0 (0)	0 (0)	0 (0)	0 (0)	0 (0)	0 (0)	0 (0)	0 (0)	0 (0)
MSH6	NM_000179.2	c.898_899insG	Lys301fs	Frameshift											0 (0)	0 (0)	0 (0)	0 (0)	1 (0.15)	0 (0)	0 (0)	0 (0)	0 (0)	0 (0)	0 (0)	1 (0.16)	0 (0)	0 (0)	0 (0)	0 (0)	0 (0)	0 (0)	0 (0)	0 (0)	0 (0)	0 (0)	0 (0)	0 (0)	0 (0)	0 (0)	0 (0)	0 (0)	0 (0)	0 (0)	0 (0)	0 (0)	0 (0)	0 (0)	0 (0)
MSH6	NM_000179.2	c.1419_1420insGT	Gln475fs	Frameshift											0 (0)	0 (0)	0 (0)	1 (0.09)	0 (0)	0 (0)	0 (0)	0 (0)	0 (0)	0 (0)	1 (0.16)	0 (0)	0 (0)	0 (0)	0 (0)	0 (0)	0 (0)	0 (0)	0 (0)	0 (0)	0 (0)	0 (0)	0 (0)	0 (0)	0 (0)	0 (0)	0 (0)	0 (0)	0 (0)	0 (0)	0 (0)	0 (0)	0 (0)	0 (0)	0 (0)
MSH6	NM_000179.2	c.1729delC	Arg577fs	Frameshift											0 (0)	0 (0)	0 (0)	0 (0)	1 (0.15)	0 (0)	0 (0)	0 (0)	0 (0)	0 (0)	0 (0)	1 (0.16)	0 (0)	0 (0)	0 (0)	0 (0)	0 (0)	0 (0)	0 (0)	0 (0)	0 (0)	0 (0)	0 (0)	0 (0)	0 (0)	0 (0)	0 (0)	0 (0)	0 (0)	0 (0)	0 (0)	0 (0)	0 (0)	0 (0)	0 (0)
MSH6	NM_000179.2	c.1898_1899insT	Leu634fs	Frameshift											0 (0)	0 (0)	0 (0)	1 (0.09)	0 (0)	0 (0)	0 (0)	0 (0)	0 (0)	0 (0)	0 (0)	0 (0)	0 (0)	0 (0)	0 (0)	0 (0)	0 (0)	1 (0.21)	0 (0)	0 (0)	0 (0)	0 (0)	0 (0)	0 (0)	1 (0.39)	0 (0)	0 (0)	0 (0)	0 (0)	0 (0)	0 (0)	0 (0)	0 (0)	0 (0)	0 (0)
MSH6	NM_000179.2	c.2073_2074insA	Cys694fs	Frameshift											0 (0)	0 (0)	0 (0)	0 (0)	1 (0.15)	0 (0)	0 (0)	0 (0)	0 (0)	0 (0)	0 (0)	1 (0.16)	0 (0)	0 (0)	0 (0)	0 (0)	0 (0)	0 (0)	0 (0)	0 (0)	0 (0)	0 (0)	0 (0)	0 (0)	0 (0)	0 (0)	0 (0)	0 (0)	0 (0)	0 (0)	0 (0)	0 (0)	0 (0)	0 (0)	0 (0)
MSH6	NM_000179.2	c.2147_2150delCAGT	Val717fs	Frameshift										8.253e-06	0 (0)	0 (0)	0 (0)	1 (0.09)	0 (0)	0 (0)	0 (0)	0 (0)	0 (0)	0 (0)	1 (0.16)	0 (0)	0 (0)	0 (0)	0 (0)	0 (0)	0 (0)	0 (0)	0 (0)	0 (0)	0 (0)	0 (0)	0 (0)	0 (0)	0 (0)	0 (0)	0 (0)	0 (0)	0 (0)	0 (0)	0 (0)	0 (0)	0 (0)	0 (0)	0 (0)
MSH6	NM_000179.2	c.2228_2229insG	Glu744fs	Frameshift										8.25328e-06	0 (0)	0 (0)	0 (0)	0 (0)	1 (0.15)	0 (0)	0 (0)	0 (0)	0 (0)	0 (0)	0 (0)	1 (0.16)	0 (0)	0 (0)	0 (0)	0 (0)	0 (0)	0 (0)	0 (0)	0 (0)	0 (0)	0 (0)	0 (0)	0 (0)	0 (0)	0 (0)	0 (0)	0 (0)	0 (0)	0 (0)	0 (0)	0 (0)	0 (0)	0 (0)	0 (0)
MSH6	NM_000179.2	c.2862C>G	Tyr954*	Nonsense											0 (0)	0 (0)	0 (0)	1 (0.09)	0 (0)	0 (0)	0 (0)	0 (0)	0 (0)	0 (0)	1 (0.16)	0 (0)	0 (0)	0 (0)	0 (0)	0 (0)	0 (0)	0 (0)	0 (0)	0 (0)	0 (0)	0 (0)	0 (0)	0 (0)	0 (0)	0 (0)	0 (0)	0 (0)	0 (0)	0 (0)	0 (0)	0 (0)	0 (0)	0 (0)	0 (0)
MSH6	NM_000179.2	c.2931C>G	Tyr977*	Nonsense	rs63750111										0 (0)	0 (0)	0 (0)	0 (0)	1 (0.15)	0 (0)	0 (0)	0 (0)	0 (0)	0 (0)	0 (0)	1 (0.16)	0 (0)	0 (0)	0 (0)	0 (0)	0 (0)	0 (0)	0 (0)	0 (0)	0 (0)	0 (0)	0 (0)	0 (0)	0 (0)	0 (0)	0 (0)	0 (0)	0 (0)	0 (0)	0 (0)	0 (0)	0 (0)	0 (0)	0 (0)
MSH6	NM_000179.2	c.3013C>T	Arg1005*	Nonsense	rs63750563									8.89854e-06	1 (0.54)	0 (0)	0 (0)	0 (0)	0 (0)	0 (0)	0 (0)	1 (0.54)	0 (0)	0 (0)	0 (0)	0 (0)	0 (0)	0 (0)	0 (0)	0 (0)	0 (0)	0 (0)	0 (0)	0 (0)	0 (0)	0 (0)	0 (0)	0 (0)	0 (0)	0 (0)	0 (0)	0 (0)	0 (0)	0 (0)	0 (0)	0 (0)	0 (0)	0 (0)	0 (0)
MSH6	NM_000179.2	c.3107_3108delTG	Phe1037fs	Frameshift											0 (0)	0 (0)	1 (0.33)	0 (0)	0 (0)	0 (0)	0 (0)	0 (0)	0 (0)	1 (0.36)	0 (0)	0 (0)	0 (0)	0 (0)	0 (0)	0 (0)	0 (0)	0 (0)	0 (0)	0 (0)	0 (0)	0 (0)	0 (0)	0 (0)	0 (0)	0 (0)	0 (0)	0 (0)	0 (0)	0 (0)	0 (0)	0 (0)	0 (0)	0 (0)	0 (0)
MSH6	NM_000179.2	c.3189delG	Ala1064fs	Frameshift											0 (0)	0 (0)	0 (0)	1 (0.09)	0 (0)	0 (0)	0 (0)	0 (0)	0 (0)	0 (0)	1 (0.16)	0 (0)	0 (0)	0 (0)	0 (0)	0 (0)	0 (0)	0 (0)	0 (0)	0 (0)	0 (0)	0 (0)	0 (0)	0 (0)	0 (0)	0 (0)	0 (0)	0 (0)	0 (0)	0 (0)	0 (0)	0 (0)	0 (0)	0 (0)	0 (0)
MSH6	NM_000179.2	c.3253_3254insC	Phe1088fs	Frameshift	rs63750431						0.00279553	0.00157499	0.00515706	0.00175342	0 (0)	0 (0)	1 (0.33)	3 (0.27)	0 (0)	0 (0)	1 (0.39)	0 (0)	0 (0)	1 (0.36)	1 (0.16)	0 (0)	0 (0)	1 (0.43)	0 (0)	0 (0)	0 (0)	2 (0.43)	0 (0)	0 (0)	0 (0)	0 (0)	0 (0)	0 (0)	2 (0.78)	0 (0)	0 (0)	0 (0)	0 (0)	0 (0)	0 (0)	0 (0)	0 (0)	0 (0)	0 (0)
MSH6	NM_000179.2	c.3624delT	Leu1209fs	Frameshift											0 (0)	0 (0)	0 (0)	1 (0.09)	0 (0)	0 (0)	0 (0)	0 (0)	0 (0)	0 (0)	1 (0.16)	0 (0)	0 (0)	0 (0)	0 (0)	0 (0)	0 (0)	0 (0)	0 (0)	0 (0)	0 (0)	0 (0)	0 (0)	0 (0)	0 (0)	0 (0)	0 (0)	0 (0)	0 (0)	0 (0)	0 (0)	0 (0)	0 (0)	0 (0)	0 (0)
MSH6	NM_000179.2	c.3956_3959delAAGC	Ala1320fs	Frameshift	rs63750767									8.36834e-06	0 (0)	0 (0)	1 (0.33)	0 (0)	0 (0)	0 (0)	0 (0)	0 (0)	0 (0)	1 (0.36)	0 (0)	0 (0)	0 (0)	0 (0)	0 (0)	0 (0)	0 (0)	0 (0)	0 (0)	0 (0)	0 (0)	0 (0)	0 (0)	0 (0)	0 (0)	0 (0)	0 (0)	0 (0)	0 (0)	0 (0)	0 (0)	0 (0)	0 (0)	0 (0)	0 (0)
MSH6	NM_000179.2	c.3956_3959delAAGC	Ala1320fs	Frameshift										8.41822e-06	0 (0)	0 (0)	0 (0)	1 (0.09)	0 (0)	0 (0)	0 (0)	0 (0)	0 (0)	0 (0)	1 (0.16)	0 (0)	0 (0)	0 (0)	0 (0)	0 (0)	0 (0)	0 (0)	0 (0)	0 (0)	0 (0)	0 (0)	0 (0)	0 (0)	0 (0)	0 (0)	0 (0)	0 (0)	0 (0)	0 (0)	0 (0)	0 (0)	0 (0)	0 (0)	0 (0)
MSH6	NM_000179.2	c.3999_4000insCGGTAACTAACTAACTATA	Phe1333_Arg1334insArg*	Nonsense											0 (0)	0 (0)	0 (0)	1 (0.09)	0 (0)	0 (0)	0 (0)	0 (0)	0 (0)	0 (0)	0 (0)	0 (0)	0 (0)	0 (0)	0 (0)	0 (0)	0 (0)	1 (0.21)	0 (0)	0 (0)	0 (0)	0 (0)	0 (0)	0 (0)	1 (0.39)	0 (0)	0 (0)	0 (0)	0 (0)	0 (0)	0 (0)	0 (0)	0 (0)	0 (0)	0 (0)
MSH6	NM_000179.2	c.4065_4066insTTGA	Lys1358fs	Frameshift	rs267608142	0.00798722	0	0	0.001	0.0387				0.00232674	0 (0)	0 (0)	0 (0)	1 (0.09)	0 (0)	1 (0.74)	0 (0)	0 (0)	0 (0)	0 (0)	0 (0)	0 (0)	0 (0)	0 (0)	0 (0)	0 (0)	0 (0)	1 (0.21)	0 (0)	1 (4.17)	0 (0)	0 (0)	0 (0)	0 (0)	0 (0)	0 (0)	0 (0)	0 (0)	0 (0)	0 (0)	0 (0)	1 (3.33)	0 (0)	1 (10)	0 (0)
MUTYH	NM_001128425.1	c.850-2A>G		Splice	rs77542170	0.00299521	0	0	0	0.0149				0.00102226	0 (0)	0 (0)	0 (0)	1 (0.09)	0 (0)	0 (0)	0 (0)	0 (0)	0 (0)	0 (0)	0 (0)	0 (0)	0 (0)	0 (0)	0 (0)	0 (0)	0 (0)	1 (0.21)	0 (0)	0 (0)	0 (0)	0 (0)	0 (0)	0 (0)	0 (0)	0 (0)	0 (0)	0 (0)	0 (0)	0 (0)	0 (0)	1 (3.33)	0 (0)	0 (0)	0 (0)
MUTYH	NM_001128425.1	c.1063delC	Ala357fs	Frameshift							0.00111982	0.00121212	0.000940734	7.51993e-05	0 (0)	0 (0)	0 (0)	0 (0)	1 (0.15)	0 (0)	0 (0)	0 (0)	0 (0)	0 (0)	0 (0)	1 (0.16)	0 (0)	0 (0)	0 (0)	0 (0)	0 (0)	0 (0)	0 (0)	0 (0)	0 (0)	0 (0)	0 (0)	0 (0)	0 (0)	0 (0)	0 (0)	0 (0)	0 (0)	0 (0)	0 (0)	0 (0)	0 (0)	0 (0)	0 (0)
MUTYH	NM_001128425.1	c.1087C>T	Gln363*	Nonsense										8.35897e-06	0 (0)	0 (0)	1 (0.33)	0 (0)	0 (0)	0 (0)	0 (0)	0 (0)	0 (0)	1 (0.36)	0 (0)	0 (0)	0 (0)	0 (0)	0 (0)	0 (0)	0 (0)	0 (0)	0 (0)	0 (0)	0 (0)	0 (0)	0 (0)	0 (0)	0 (0)	0 (0)	0 (0)	0 (0)	0 (0)	0 (0)	0 (0)	0 (0)	0 (0)	0 (0)	0 (0)
NUDT1	NM_002452.3	c.1A>G	Met1?	Initial Codon										4.49673e-05	0 (0)	0 (0)	1 (0.33)	0 (0)	0 (0)	0 (0)	0 (0)	0 (0)	0 (0)	0 (0)	0 (0)	0 (0)	0 (0)	0 (0)	0 (0)	0 (0)	1 (3.57)	0 (0)	0 (0)	0 (0)	0 (0)	0 (0)	0 (0)	0 (0)	0 (0)	0 (0)	0 (0)	0 (0)	0 (0)	0 (0)	1 (7.14)	0 (0)	0 (0)	0 (0)	0 (0)
NUDT1	NM_002452.3	c.242_243insG	Asp82fs	Frameshift							7.9885e-05	0.000121153	0	6.6036e-05	0 (0)	0 (0)	1 (0.33)	0 (0)	0 (0)	0 (0)	0 (0)	0 (0)	0 (0)	1 (0.36)	0 (0)	0 (0)	0 (0)	0 (0)	0 (0)	0 (0)	0 (0)	0 (0)	0 (0)	0 (0)	0 (0)	0 (0)	0 (0)	0 (0)	0 (0)	0 (0)	0 (0)	0 (0)	0 (0)	0 (0)	0 (0)	0 (0)	0 (0)	0 (0)	0 (0)
OGG1	NM_002542.5	c.975G>T	*325Tyrext*139	Stop Loss											0 (0)	0 (0)	0 (0)	1 (0.09)	0 (0)	0 (0)	0 (0)	0 (0)	0 (0)	0 (0)	1 (0.16)	0 (0)	0 (0)	0 (0)	0 (0)	0 (0)	0 (0)	0 (0)	0 (0)	0 (0)	0 (0)	0 (0)	0 (0)	0 (0)	0 (0)	0 (0)	0 (0)	0 (0)	0 (0)	0 (0)	0 (0)	0 (0)	0 (0)	0 (0)	0 (0)
PMS1	NM_000534.4	c.829C>T	Arg277*	Nonsense										1.69296e-05	0 (0)	0 (0)	0 (0)	1 (0.09)	0 (0)	0 (0)	0 (0)	0 (0)	0 (0)	0 (0)	0 (0)	0 (0)	0 (0)	0 (0)	0 (0)	0 (0)	0 (0)	1 (0.21)	0 (0)	0 (0)	0 (0)	0 (0)	0 (0)	0 (0)	0 (0)	0 (0)	0 (0)	0 (0)	0 (0)	0 (0)	0 (0)	0 (0)	0 (0)	0 (0)	0 (0)
PMS1	NM_000534.4	c.1678delG	Val560fs	Frameshift										1.65656e-05	0 (0)	0 (0)	0 (0)	1 (0.09)	0 (0)	0 (0)	0 (0)	0 (0)	0 (0)	0 (0)	1 (0.16)	0 (0)	0 (0)	0 (0)	0 (0)	0 (0)	0 (0)	0 (0)	0 (0)	0 (0)	0 (0)	0 (0)	0 (0)	0 (0)	0 (0)	0 (0)	0 (0)	0 (0)	0 (0)	0 (0)	0 (0)	0 (0)	0 (0)	0 (0)	0 (0)
PMS1	NM_000534.4	c.2226delA	Glu743fs	Frameshift							7.98722e-05	0.000121153	0	1.6503e-05	0 (0)	0 (0)	0 (0)	1 (0.09)	0 (0)	0 (0)	0 (0)	0 (0)	0 (0)	0 (0)	1 (0.16)	0 (0)	0 (0)	0 (0)	0 (0)	0 (0)	0 (0)	0 (0)	0 (0)	0 (0)	0 (0)	0 (0)	0 (0)	0 (0)	0 (0)	0 (0)	0 (0)	0 (0)	0 (0)	0 (0)	0 (0)	0 (0)	0 (0)	0 (0)	0 (0)
RECQL5	NM_004259.6	c.2806-2A>G		Splice	rs201841487						7.98977e-05	0.000118963	0	0.00057574	0 (0)	0 (0)	0 (0)	3 (0.28)	1 (0.16)	0 (0)	0 (0)	0 (0)	0 (0)	0 (0)	3 (0.48)	1 (0.17)	0 (0)	0 (0)	0 (0)	0 (0)	0 (0)	0 (0)	0 (0)	0 (0)	0 (0)	0 (0)	0 (0)	0 (0)	0 (0)	0 (0)	0 (0)	0 (0)	0 (0)	0 (0)	0 (0)	0 (0)	0 (0)	0 (0)	0 (0)
SMAD3	NM_005902.3	c.1A>G	Met1?	Initial Codon	rs138550573	0.000199681	0	0.0008	0	0	0.000923077	0	0.00272603	0.000280084	0 (0)	0 (0)	0 (0)	1 (0.09)	0 (0)	0 (0)	0 (0)	0 (0)	0 (0)	0 (0)	0 (0)	0 (0)	0 (0)	0 (0)	0 (0)	0 (0)	0 (0)	1 (0.21)	0 (0)	0 (0)	0 (0)	0 (0)	0 (0)	0 (0)	0 (0)	0 (0)	0 (0)	0 (0)	0 (0)	0 (0)	0 (0)	0 (0)	0 (0)	0 (0)	0 (0)
SMAD4	NM_005359.5	c.1242_1245delAGAC	Asp415fs	Frameshift											0 (0)	0 (0)	0 (0)	0 (0)	1 (0.15)	0 (0)	0 (0)	0 (0)	0 (0)	0 (0)	0 (0)	1 (0.16)	0 (0)	0 (0)	0 (0)	0 (0)	0 (0)	0 (0)	0 (0)	0 (0)	0 (0)	0 (0)	0 (0)	0 (0)	0 (0)	0 (0)	0 (0)	0 (0)	0 (0)	0 (0)	0 (0)	0 (0)	0 (0)	0 (0)	0 (0)
STK11IP	XM_005246262.1	c.751C>T	Arg251*	Nonsense	rs201204373						0.000163854	0.00024178	0	0.000834994	0 (0)	0 (0)	1 (0.33)	1 (0.09)	0 (0)	0 (0)	0 (0)	0 (0)	0 (0)	1 (0.36)	1 (0.16)	0 (0)	0 (0)	0 (0)	0 (0)	0 (0)	0 (0)	0 (0)	0 (0)	0 (0)	0 (0)	0 (0)	0 (0)	0 (0)	0 (0)	0 (0)	0 (0)	0 (0)	0 (0)	0 (0)	0 (0)	0 (0)	0 (0)	0 (0)	0 (0)
STK11IP	XM_005246262.1	c.1813_1829delGCCCAGGCCCAGAGGTC	Gln608HisfsX22	Frameshift											0 (0)	0 (0)	0 (0)	1 (0.09)	0 (0)	0 (0)	0 (0)	0 (0)	0 (0)	0 (0)	0 (0)	0 (0)	0 (0)	0 (0)	0 (0)	0 (0)	0 (0)	1 (0.21)	0 (0)	0 (0)	0 (0)	0 (0)	0 (0)	0 (0)	1 (0.39)	0 (0)	0 (0)	0 (0)	0 (0)	0 (0)	0 (0)	0 (0)	0 (0)	0 (0)	0 (0)
TGFB1	NM_000660.4	c.99C>A	Cys33*	Nonsense											0 (0)	0 (0)	0 (0)	0 (0)	0 (0)	0 (0)	1 (0.39)	0 (0)	0 (0)	0 (0)	0 (0)	0 (0)	0 (0)	0 (0)	0 (0)	0 (0)	0 (0)	0 (0)	0 (0)	0 (0)	1 (3.57)	0 (0)	0 (0)	0 (0)	0 (0)	0 (0)	0 (0)	0 (0)	0 (0)	0 (0)	0 (0)	0 (0)	0 (0)	0 (0)	1 (8.33)
TGFBR1	NM_004612.2	c.1006C>T	Arg336*	Nonsense	rs200595614										1 (0.54)	0 (0)	0 (0)	0 (0)	0 (0)	0 (0)	0 (0)	1 (0.54)	0 (0)	0 (0)	0 (0)	0 (0)	0 (0)	0 (0)	0 (0)	0 (0)	0 (0)	0 (0)	0 (0)	0 (0)	0 (0)	0 (0)	0 (0)	0 (0)	0 (0)	0 (0)	0 (0)	0 (0)	0 (0)	0 (0)	0 (0)	0 (0)	0 (0)	0 (0)	0 (0)
TP53	NM_000546.5	c.3G>A	Met1?	Initial Codon										8.24674e-06	0 (0)	0 (0)	0 (0)	1 (0.09)	0 (0)	0 (0)	0 (0)	0 (0)	0 (0)	0 (0)	1 (0.16)	0 (0)	0 (0)	0 (0)	0 (0)	0 (0)	0 (0)	0 (0)	0 (0)	0 (0)	0 (0)	0 (0)	0 (0)	0 (0)	0 (0)	0 (0)	0 (0)	0 (0)	0 (0)	0 (0)	0 (0)	0 (0)	0 (0)	0 (0)	0 (0)
[truncated: 7 more columns]

## Sheet: ST2
Supplemental Table 2: Individual Tier 2 Variants.
									Variant Pathogenicity Classification					in silico Predictions						Public Control Frequencies										All Ethnicities						Caucasian						Non-Caucacasian						African American
Gene(s)	Transcript	chr:position	HGVS Coding	HGVS Protein	REVEL Score	Mutpred Score	M-CAP	rsID	Final Classification	Classification Justification	InSiGHT Classification	Clinvar	HGMD	SIFT	Polyphen2	MutationTaster	MutationAssessor	FATHMM	RadialSVM	1kG ALL MAF	1kG EUR MAF	1kG AFR MAF	1kG AMR MAF	1kG South Asian MAF	1kG East Asian MAF	ESP All MAF	ESP EUR MAF	ESP AFR MAF	ExAC ALL MAF	Carrier Count (MAF) Neg Cont	Carrier Count (MAF) FCCTX	Carrier Count (MAF) Unselected	Carrier Count (MAF) YoungOnset	Carrier Count (MAF) pMMR	Carrier Count (MAF) dMMR	Carrier Count (MAF) Neg Cont	Carrier Count (MAF) FCCTX	Carrier Count (MAF) Unselected	Carrier Count (MAF) YoungOnset	Carrier Count (MAF) pMMR	Carrier Count (MAF) dMMR	Carrier Count (MAF) Neg Cont	Carrier Count (MAF) FCCTX	Carrier Count (MAF) Unselected	Carrier Count (MAF) YoungOnset	Carrier Count (MAF) pMMR	Carrier Count (MAF) dMMR	Carrier Count (MAF) Neg Cont	Carrier Count (MAF) FCCTX
APC	NM_000038.5	5:112103008	c.343A>G	p.Met115Val	0.24325	0.085	0.016		VUS	No Data	NP	NP	NP	T	B	P	PnFN	D	T											0 (0)	0 (0)	0 (0)	1 (0.15)	0 (0)	0 (0)	0 (0)	0 (0)	0 (0)	1 (0.16)	0 (0)	0 (0)	0 (0)	0 (0)	0 (0)	0 (0)	0 (0)	0 (0)	0 (0)	0 (0)
APC	NM_000038.5	5:112103053	c.388A>G	p.Ser130Gly	0.28275	0.138	0.067	rs150973053	VUS	ClinVar- conflicting	NP	Conflicting interpretations of pathogenicity(Last reviewed: Oct 7, 2015) (1 star, conflicting interpretations: Ambry- likely benign; GeneDx, Invitae, and Biesecker lab (ClinSeq)- VUS)	PRESENT, CRC ASSOCIATED		B	DC	PnFN	T	T							0.000153799	0.000232558	0	0.000205982	0 (0)	1 (0.33)	1 (0.09)	0 (0)	0 (0)	0 (0)	0 (0)	1 (0.36)	1 (0.16)	0 (0)	0 (0)	0 (0)	0 (0)	0 (0)	0 (0)	0 (0)	0 (0)	0 (0)	0 (0)	0 (0)
APC	NM_000038.5	5:112137060	c.814G>C	p.Ala272Pro	0.47125	0.299	0.048		VUS	No Data	NP	NP	NP	D	pD	DC	PnFL	D	D											0 (0)	1 (0.33)	0 (0)	0 (0)	0 (0)	0 (0)	0 (0)	1 (0.36)	0 (0)	0 (0)	0 (0)	0 (0)	0 (0)	0 (0)	0 (0)	0 (0)	0 (0)	0 (0)	0 (0)	0 (0)
APC	NM_000038.5	5:112151211	c.854A>G	p.Asp285Gly	0.6165	0.195	0.224	rs201093383	VUS	ClinVar- 2 stars	NP	Uncertain significance(Last reviewed: Nov 17, 2014) (2 stars, criteria provided, multiple submitters, no conflicts: Ambry and GeneDx- VUS)	NP	T	pD	DC	PFM	D	D										1.6503e-05	0 (0)	1 (0.33)	0 (0)	0 (0)	0 (0)	0 (0)	0 (0)	1 (0.36)	0 (0)	0 (0)	0 (0)	0 (0)	0 (0)	0 (0)	0 (0)	0 (0)	0 (0)	0 (0)	0 (0)	0 (0)
APC	NM_000038.5	5:112151262	c.905G>A	p.Arg302Gln	0.35875	0.229	0.136	rs764841552	VUS	No Data	NP	NP	NP	T	pD	DC	PnFL	D	D											0 (0)	0 (0)	0 (0)	1 (0.15)	0 (0)	0 (0)	0 (0)	0 (0)	0 (0)	0 (0)	0 (0)	0 (0)	0 (0)	0 (0)	0 (0)	1 (1.92)	0 (0)	0 (0)	0 (0)	0 (0)
APC	NM_000038.5	5:112154825	c.1096G>A	p.Asp366Asn	0.3755	0.242	0.128	rs199562537	VUS	No Data	NP	NP	NP	D	pD	DC	PnFL	D	D	0.000199681	0	0.0008	0	0	0				1.65068e-05	0 (0)	0 (0)	1 (0.09)	0 (0)	0 (0)	0 (0)	0 (0)	0 (0)	0 (0)	0 (0)	0 (0)	0 (0)	0 (0)	0 (0)	1 (0.21)	0 (0)	0 (0)	0 (0)	0 (0)	0 (0)
APC	NM_000038.5	5:112154922	c.1193A>G	p.Lys398Arg	0.1425	0.257	0.008	rs145912662	VUS	No Data	NP	NP	NP	T	B	DC	PnFL	T	T							0.000153799	0.000116279	0.000227066	6.61529e-05	0 (0)	0 (0)	1 (0.09)	0 (0)	0 (0)	0 (0)	0 (0)	0 (0)	0 (0)	0 (0)	0 (0)	0 (0)	0 (0)	0 (0)	1 (0.21)	0 (0)	0 (0)	0 (0)	0 (0)	0 (0)
APC	NM_000038.5	5:112154969	c.1240C>T	p.Arg414Cys	0.654	0.825	0.08	rs137854567	VUS	GC eval	NP	Conflicting interpretations of pathogenicity, not provided(Last reviewed: Jun 29, 2015)	PRESENT, MULTIPLE REFS, ?	D	PD	DCA	PFM	T	T	0.000399361	0.002	0	0	0	0	0.000384497	0.000465116	0.000227066	0.000868544	2 (1.08)	0 (0)	0 (0)	1 (0.15)	0 (0)	0 (0)	2 (1.09)	0 (0)	0 (0)	1 (0.16)	0 (0)	0 (0)	0 (0)	0 (0)	0 (0)	0 (0)	0 (0)	0 (0)	0 (0)	0 (0)
APC	NM_000038.5	5:112163666	c.1589T>C	p.Val530Ala	0.761	0.754	0.146	rs202199891	VUS	GC eval	NP	NP	NP	D	PD	DC	PFM	T	D	0.000199681	0.001	0	0	0	0				2.48348e-05	0 (0)	1 (0.33)	0 (0)	0 (0)	0 (0)	0 (0)	0 (0)	1 (0.36)	0 (0)	0 (0)	0 (0)	0 (0)	0 (0)	0 (0)	0 (0)	0 (0)	0 (0)	0 (0)	0 (0)	0 (0)
APC	NM_000038.5	5:112164611	c.1685C>T	p.Thr562Met	0.25025	0.571	0.058	rs587783034	VUS	GC eval	NP	Uncertain significance(Last reviewed: Jul 24, 2014) (2 stars)	NP	D	PD	DC	PnFL	T	T										1.64891e-05	0 (0)	0 (0)	0 (0)	1 (0.15)	0 (0)	1 (0.39)	0 (0)	0 (0)	0 (0)	0 (0)	0 (0)	0 (0)	0 (0)	0 (0)	0 (0)	1 (1.92)	0 (0)	1 (3.57)	0 (0)	0 (0)
APC	NM_000038.5	5:112173275	c.1984C>A	p.Leu662Ile	0.46725	0.592	0.058	rs756859993	VUS	No Data	NP	NP	NP	D	PD	DC	PFM	T	T										5.81492e-05	1 (0.54)	0 (0)	0 (0)	0 (0)	0 (0)	0 (0)	0 (0)	0 (0)	0 (0)	0 (0)	0 (0)	0 (0)	1 (50)	0 (0)	0 (0)	0 (0)	0 (0)	0 (0)	0 (0)	0 (0)
APC	NM_000038.5	5:112173513	c.2222A>G	p.Asn741Ser	0.0565	0.317	0.01	rs150209825	VUS	Internal Variant Database	NP	Uncertain significance(Last reviewed: May 28, 2015)	NP	T	B	DC	PnFL	T	T							7.68994e-05	0.000116279	0	3.3211e-05	0 (0)	0 (0)	0 (0)	1 (0.15)	0 (0)	0 (0)	0 (0)	0 (0)	0 (0)	1 (0.16)	0 (0)	0 (0)	0 (0)	0 (0)	0 (0)	0 (0)	0 (0)	0 (0)	0 (0)	0 (0)
APC	NM_000038.5	5:112173899	c.2608C>T	p.Pro870Ser	0.2305	0.279		rs33974176	Not pathogenic/Likely not pathogenic	ClinVar- 2 stars	NP	Benign/Likely benign, 2 stars	NP	T	B	P	PnFN	D	T	0.0121805	0	0.0439	0.0043	0	0	0.0110735	0.000116279	0.0324705	0.00271161	0 (0)	1 (0.33)	10 (0.91)	0 (0)	0 (0)	0 (0)	0 (0)	0 (0)	0 (0)	0 (0)	0 (0)	0 (0)	0 (0)	1 (3.33)	10 (2.15)	0 (0)	0 (0)	0 (0)	0 (0)	0 (0)
APC	NM_000038.5	5:112174138	c.2847G>T	p.Met949Ile	0.498	0.754	0.03	rs147394539	VUS	ClinVar- conflicting	NP	Conflicting interpretations of pathogenicity(Last reviewed: Oct 1, 2015) (1 star, criteria provided, conflicting interpretations: GeneDx and U of WA- VUS; Invitae- benign)	PRESENT, MULTIPLE REFS, CRC ASSOC	T	B	DC	PnFN	D	T							0.000384497	0	0.00113533	4.95409e-05	0 (0)	0 (0)	1 (0.09)	0 (0)	0 (0)	0 (0)	0 (0)	0 (0)	0 (0)	0 (0)	0 (0)	0 (0)	0 (0)	0 (0)	1 (0.21)	0 (0)	0 (0)	0 (0)	0 (0)	0 (0)
APC	NM_000038.5	5:112174464	c.3173A>G	p.Asp1058Gly	0.25075	0.232	0.053	rs148725540	Not pathogenic	GC eval	NP	Conflicting interpretations of pathogenicity, not provided(Last reviewed: Sep 6, 2015)	NP	T	B	DC	PnFN	D	D	0.000399361	0.001	0	0.0014	0	0	0.000845894	0.00104651	0.000454133	0.000480474	0 (0)	0 (0)	1 (0.09)	0 (0)	0 (0)	0 (0)	0 (0)	0 (0)	1 (0.16)	0 (0)	0 (0)	0 (0)	0 (0)	0 (0)	0 (0)	0 (0)	0 (0)	0 (0)	0 (0)	0 (0)
APC	NM_000038.5	5:112174509	c.3218C>T	p.Thr1073Ile	0.2405	0.272	0.081	rs773354366	VUS	Internal Variant Database	NP	NP	NP	T	B	DC	PnFN	D	D										1.65848e-05	0 (0)	0 (0)	0 (0)	1 (0.15)	0 (0)	0 (0)	0 (0)	0 (0)	0 (0)	1 (0.16)	0 (0)	0 (0)	0 (0)	0 (0)	0 (0)	0 (0)	0 (0)	0 (0)	0 (0)	0 (0)
APC	NM_000038.5	5:112174536	c.3245C>G	p.Thr1082Ser	0.29825	0.091	0.06	rs730881244	VUS	ClinVar- 2 stars	NP	Uncertain significance(Last reviewed: Dec 14, 2014) (2 stars, criteria provided, multiple submitters, no conflicts: GeneDx and Ambry- VUS)	NP	T	B	P	PnFN	D	T										4.97678e-05	0 (0)	0 (0)	0 (0)	0 (0)	0 (0)	1 (0.39)	0 (0)	0 (0)	0 (0)	0 (0)	0 (0)	1 (0.43)	0 (0)	0 (0)	0 (0)	0 (0)	0 (0)	0 (0)	0 (0)	0 (0)
APC	NM_000038.5	5:112174677	c.3386T>C	p.Leu1129Ser	0.411	0.132	0.064	rs143638171	VUS	Internal Variant Database	NP	Conflicting interpretations of pathogenicity, not provided(Last reviewed: Oct 29, 2015)	PRESENT, MULTIPLE REFS, ?	T	B	DC	PnFN	D	D	0.000998403	0.004	0	0.0014	0	0	0.00238388	0.00290698	0.0013624	0.00161684	2 (1.08)	1 (0.33)	3 (0.27)	2 (0.3)	0 (0)	1 (0.39)	2 (1.09)	1 (0.36)	1 (0.16)	2 (0.33)	0 (0)	1 (0.43)	0 (0)	0 (0)	2 (0.43)	0 (0)	0 (0)	0 (0)	0 (0)	0 (0)
APC	NM_000038.5	5:112174770	c.3479C>A	p.Thr1160Lys	0.56925	0.739	0.048	rs201004111	VUS	ClinVar- conflicting	NP	Conflicting interpretations of pathogenicity(Last reviewed: Jul 9, 2015) (1 star, conflicting interpretations: Ambry- likely benign; GeneDx, Invitae, U of WA, and Biesecker lab (ClinSeq)- VUS)	PRESENT, MULTIPLE REFS, CRC ASSOC		B	DC	PnFN	D	D							0.000230698	0.000348837	0	9.95305e-05	0 (0)	1 (0.33)	0 (0)	1 (0.15)	0 (0)	0 (0)	0 (0)	1 (0.36)	0 (0)	1 (0.16)	0 (0)	0 (0)	0 (0)	0 (0)	0 (0)	0 (0)	0 (0)	0 (0)	0 (0)	0 (0)
APC	NM_000038.5	5:112174802	c.3511C>T	p.Arg1171Cys	0.25275	0.249	0.038	rs201830995	VUS	ClinVar- conflicting	NP	Conflicting interpretations of pathogenicity, not provided(Last reviewed: Nov 7, 2015) (1 star, conflicting interpretations: Ambry and Invitae- likely benign; GeneDx- VUS; ITMI- not provided)	NP		B	P	PnFN	D	T	0.000199681	0.001	0	0	0	0	0.000153822	0.000232558	0	0.000315416	0 (0)	0 (0)	0 (0)	1 (0.15)	0 (0)	0 (0)	0 (0)	0 (0)	0 (0)	1 (0.16)	0 (0)	0 (0)	0 (0)	0 (0)	0 (0)	0 (0)	0 (0)	0 (0)	0 (0)	0 (0)
APC	NM_000038.5	5:112174941	c.3650A>C	p.Asn1217Thr	0.18825	0.191	0.031	rs138933660	VUS	ClinVar- 2 stars	NP	Uncertain significance(Last reviewed: Apr 18, 2015) (2 stars, criteria provided, multiple submitters, no conflicts: Ambry and Invitae- VUS, ITMI- not provided)	NP		B	P	PnFN	D	T	0.000998403	0	0.0038	0	0	0	0.000307598	0	0.000908265	0.000231999	0 (0)	0 (0)	1 (0.09)	0 (0)	0 (0)	0 (0)	0 (0)	0 (0)	0 (0)	0 (0)	0 (0)	0 (0)	0 (0)	0 (0)	1 (0.21)	0 (0)	0 (0)	0 (0)	0 (0)	0 (0)
APC	NM_000038.5	5:112174968	c.3677A>G	p.Lys1226Arg	0.294	0.204	0.05		VUS	GC eval	NP	Uncertain significance(Last reviewed: Dec 16, 2014) (1 star, criteria provided, single submitter- Ambry)	NP		B	P	PnFN	D	T											0 (0)	0 (0)	0 (0)	1 (0.15)	0 (0)	0 (0)	0 (0)	0 (0)	0 (0)	1 (0.16)	0 (0)	0 (0)	0 (0)	0 (0)	0 (0)	0 (0)	0 (0)	0 (0)	0 (0)	0 (0)
APC	NM_000038.5	5:112175240	c.3949G>C	p.Glu1317Gln	0.3095	0.099	0.043	rs1801166	VUS	Internal Variant Database	NP	Conflicting interpretations of pathogenicity, not provided(Last reviewed: Nov 6, 2015)	PRESENT, MULTIPLE REFS, CRC ASSOC		B	DCA	PnFN	D	T	0.00299521	0.006	0.003	0.0029	0.0031	0	0.00830514	0.00930233	0.00635786	0.00412705	2 (1.08)	2 (0.65)	9 (0.82)	3 (0.45)	0 (0)	2 (0.78)	2 (1.09)	2 (0.72)	4 (0.63)	3 (0.49)	0 (0)	2 (0.87)	0 (0)	0 (0)	5 (1.07)	0 (0)	0 (0)	0 (0)	0 (0)	0 (0)
APC	NM_000038.5	5:112175379	c.4088A>T	p.Lys1363Ile	0.49	0.25	0.156		VUS	No Data	NP	NP	NP		PD	DC	PnFL	D	D										1.65044e-05	0 (0)	0 (0)	0 (0)	0 (0)	1 (0.74)	0 (0)	0 (0)	0 (0)	0 (0)	0 (0)	0 (0)	0 (0)	0 (0)	0 (0)	0 (0)	0 (0)	1 (4.17)	0 (0)	0 (0)	0 (0)
APC	NM_000038.5	5:112175651	c.4360A>G	p.Lys1454Glu	0.5915	0.638	0.078	rs111866410	VUS	Internal Variant Database	NP	Conflicting interpretations of pathogenicity(Last reviewed: Sep 30, 2015)	PRESENT, MULTIPLE REFS, CRC ASSOC		B	DC	PnFL	D	T	0.000798722	0	0.0023	0.0014	0	0	0.00246078	0	0.00726612	0.000535773	0 (0)	0 (0)	2 (0.18)	0 (0)	0 (0)	0 (0)	0 (0)	0 (0)	0 (0)	0 (0)	0 (0)	0 (0)	0 (0)	0 (0)	2 (0.43)	0 (0)	0 (0)	0 (0)	0 (0)	0 (0)
APC	NM_000038.5	5:112175711	c.4420G>A	p.Ala1474Thr	0.338	0.676		rs139387758	Polymorphism	Internal Variant Database	NP	Conflicting interpretations of pathogenicity, not provided(Last reviewed: Sep 30, 2015)	PRESENT, MULTIPLE REFS, CRC ASSOC		B	DC	PnFL	D	T	0.00259585	0	0.0098	0	0	0	0.00338357	0	0.00999092	0.000906573	0 (0)	0 (0)	1 (0.09)	0 (0)	0 (0)	0 (0)	0 (0)	0 (0)	0 (0)	0 (0)	0 (0)	0 (0)	0 (0)	0 (0)	1 (0.21)	0 (0)	0 (0)	0 (0)	0 (0)	0 (0)
APC	NM_000038.5	5:112175769	c.4478C>T	p.Thr1493Met	0.37725	0.352	0.167	rs374892194	VUS	ClinVar- 2 stars	NP	Uncertain significance(Last reviewed: Oct 22, 2014) (2 stars, criteria provided, multiple submitters, no conflicts: GeneDx and Ambry- VUS)	NP		PD	DC	PnFL	T	T							7.69112e-05	0	0.000227169	3.30376e-05	0 (0)	0 (0)	1 (0.09)	0 (0)	0 (0)	0 (0)	0 (0)	0 (0)	0 (0)	0 (0)	0 (0)	0 (0)	0 (0)	0 (0)	1 (0.21)	0 (0)	0 (0)	0 (0)	0 (0)	0 (0)
APC	NM_000038.5	5:112176134	c.4843T>C	p.Tyr1615His	0.585	0.334	0.074		VUS	No Data	NP	NP	NP		PD	DC	PnFN	D	D											0 (0)	0 (0)	1 (0.09)	0 (0)	0 (0)	0 (0)	0 (0)	0 (0)	0 (0)	0 (0)	0 (0)	0 (0)	0 (0)	0 (0)	1 (0.21)	0 (0)	0 (0)	0 (0)	0 (0)	0 (0)
APC	NM_000038.5	5:112176204	c.4913T>C	p.Met1638Thr	0.30325	0.386	0.039	rs201797422	VUS	No Data	NP	NP	NP		B	DC	PnFL	T	T	0.000399361	0	0	0	0	0.002				2.4717e-05	0 (0)	0 (0)	0 (0)	0 (0)	1 (0.74)	0 (0)	0 (0)	0 (0)	0 (0)	0 (0)	0 (0)	0 (0)	0 (0)	0 (0)	0 (0)	0 (0)	1 (4.17)	0 (0)	0 (0)	0 (0)
APC	NM_000038.5	5:112176300	c.5009C>T	p.Ala1670Val	0.243	0.132	0.05	rs202228932	VUS	ClinVar- conflicting	NP	Conflicting interpretations of pathogenicity(Last reviewed: Jun 5, 2015) (1 star, criteria provided, conflicting interpretations: Invitae- VUS, Ambry- likely benign)	NP		B	DC	PnFL	D	T							7.68994e-05	0.000116279	0	0.000173565	0 (0)	0 (0)	0 (0)	1 (0.15)	0 (0)	0 (0)	0 (0)	0 (0)	0 (0)	1 (0.16)	0 (0)	0 (0)	0 (0)	0 (0)	0 (0)	0 (0)	0 (0)	0 (0)	0 (0)	0 (0)
APC	NM_000038.5	5:112176318	c.5027G>C	p.Arg1676Thr	0.2785	0.362	0.015	rs143674116	VUS	GC eval	NP	Uncertain significance(Last reviewed: Feb 11, 2014) (2 stars)	NP		B	P	PnFN	D	T							0.000922793	0	0.0027248	9.92113e-05	0 (0)	0 (0)	2 (0.18)	0 (0)	0 (0)	0 (0)	0 (0)	0 (0)	0 (0)	0 (0)	0 (0)	0 (0)	0 (0)	0 (0)	2 (0.43)	0 (0)	0 (0)	0 (0)	0 (0)	0 (0)
APC	NM_000038.5	5:112176721	c.5430T>G	p.Asp1810Glu	0.27975	0.148	0.038	rs149828124	VUS	GC eval	NP	Uncertain significance(Last reviewed: Oct 28, 2014) (2 stars)	NP		B	DC	PnFN	D	T							0.000153846	0	0.000454133	8.36484e-06	0 (0)	0 (0)	1 (0.09)	0 (0)	0 (0)	0 (0)	0 (0)	0 (0)	0 (0)	0 (0)	0 (0)	0 (0)	0 (0)	0 (0)	1 (0.21)	0 (0)	0 (0)	0 (0)	0 (0)	0 (0)
APC	NM_000038.5	5:112177085	c.5794A>T	p.Thr1932Ser	0.20675	0.092	0.026	rs777604445	VUS	No Data	NP	NP	NP		B	P	PnFN	D	T										1.65706e-05	0 (0)	1 (0.33)	0 (0)	0 (0)	0 (0)	0 (0)	0 (0)	1 (0.36)	0 (0)	0 (0)	0 (0)	0 (0)	0 (0)	0 (0)	0 (0)	0 (0)	0 (0)	0 (0)	0 (0)	0 (0)
APC	NM_000038.5	5:112177390	c.6099C>G	p.Asp2033Glu	0.33775	0.369	0.129	rs370532497	VUS	ClinVar- 2 stars	NP	Uncertain significance(Last reviewed: May 22, 2015) (2 stars, criteria provided, multiple submitters, no conflicts: GeneDx and Invitae- VUS)	NP		PD	DC	PnFL	D	D							7.69231e-05	0.000116333	0	1.65267e-05	0 (0)	0 (0)	0 (0)	1 (0.15)	0 (0)	0 (0)	0 (0)	0 (0)	0 (0)	1 (0.16)	0 (0)	0 (0)	0 (0)	0 (0)	0 (0)	0 (0)	0 (0)	0 (0)	0 (0)	0 (0)
APC	NM_000038.5	5:112177408	c.6117G>T	p.Leu2039Phe	0.76875	0.736	0.656	rs372418435	VUS	GC eval	NP	Uncertain significance(Last reviewed: Aug 15, 2014) (2 stars)	NP		PD	DC	PFM	D	D							7.69112e-05	0.000116306	0	1.6515e-05	0 (0)	0 (0)	0 (0)	0 (0)	0 (0)	1 (0.39)	0 (0)	0 (0)	0 (0)	0 (0)	0 (0)	1 (0.43)	0 (0)	0 (0)	0 (0)	0 (0)	0 (0)	0 (0)	0 (0)	0 (0)
APC	NM_000038.5	5:112177494	c.6203T>C	p.Met2068Thr	0.19775	0.356	0.017		VUS	Internal Variant Database	NP	Uncertain significance(Last reviewed: Mar 24, 2015)	NP		B	P	PnFN	D	T											1 (0.54)	0 (0)	0 (0)	1 (0.15)	0 (0)	0 (0)	1 (0.54)	0 (0)	0 (0)	1 (0.16)	0 (0)	0 (0)	0 (0)	0 (0)	0 (0)	0 (0)	0 (0)	0 (0)	0 (0)	0 (0)
APC	NM_000038.5	5:112177629	c.6338G>A	p.Ser2113Asn	0.35625	0.401	0.092		VUS	No Data	NP	NP	NP		pD	DC	PnFL	D	D											1 (0.54)	0 (0)	0 (0)	0 (0)	0 (0)	0 (0)	1 (0.54)	0 (0)	0 (0)	0 (0)	0 (0)	0 (0)	0 (0)	0 (0)	0 (0)	0 (0)	0 (0)	0 (0)	0 (0)	0 (0)
APC	NM_000038.5	5:112177650	c.6359C>T	p.Ala2120Val	0.57375	0.638	0.272		VUS	No Data	NP	NP	NP		PD	DC	PnFL	D	D											0 (0)	0 (0)	1 (0.09)	0 (0)	0 (0)	0 (0)	0 (0)	0 (0)	0 (0)	0 (0)	0 (0)	0 (0)	0 (0)	0 (0)	1 (0.21)	0 (0)	0 (0)	0 (0)	0 (0)	0 (0)
APC	NM_000038.5	5:112177737	c.6446A>C	p.His2149Pro	0.76975	0.657	0.078	rs749230730	VUS	GC eval	NP	Uncertain significance(Last reviewed: Dec 31, 2014) (2 stars)	PRESENT, MULTIPLE REFS, CRC ASSOC		PD	DC	PnFL	D	D										8.29009e-06	0 (0)	0 (0)	0 (0)	1 (0.15)	0 (0)	0 (0)	0 (0)	0 (0)	0 (0)	1 (0.16)	0 (0)	0 (0)	0 (0)	0 (0)	0 (0)	0 (0)	0 (0)	0 (0)	0 (0)	0 (0)
APC	NM_000038.5	5:112177764	c.6473C>G	p.Pro2158Arg	0.54375	0.684	0.066	rs587779804	VUS	ClinVar- 2 stars	NP	Uncertain significance(Last reviewed: Oct 28, 2015) (2 stars, criteria provided, multiple submitters, no conflicts: GeneDx, Ambry, Pathway Genomics, and Invitae- VUS)	PRESENT, MULTIPLE REFS, CRC ASSOC		pD	DC	PnFN	D	D										4.98886e-05	0 (0)	0 (0)	0 (0)	1 (0.15)	0 (0)	0 (0)	0 (0)	0 (0)	0 (0)	1 (0.16)	0 (0)	0 (0)	0 (0)	0 (0)	0 (0)	0 (0)	0 (0)	0 (0)	0 (0)	0 (0)
APC	NM_000038.5	5:112177803	c.6512G>C	p.Gly2171Ala	0.383	0.129	0.81		VUS	No Data	NP	NP	NP		pD	DC	PnFL	D	D											0 (0)	0 (0)	1 (0.09)	0 (0)	0 (0)	0 (0)	0 (0)	0 (0)	1 (0.16)	0 (0)	0 (0)	0 (0)	0 (0)	0 (0)	0 (0)	0 (0)	0 (0)	0 (0)	0 (0)	0 (0)
APC	NM_000038.5	5:112178015	c.6724A>G	p.Ser2242Gly	0.42475	0.487	0.058	rs201375478	VUS	ClinVar- 2 stars	NP	Uncertain significance(Last reviewed: May 23, 2015) (2 stars, criteria provided, multiple submitters, no conflicts: GeneDx, Ambry, Biesecker (ClinSeq), and Invitae- VUS)	NP		PD	DC	PnFL	D	D							7.69231e-05	0.000116333	0	0.000149214	0 (0)	0 (0)	1 (0.09)	0 (0)	0 (0)	0 (0)	0 (0)	0 (0)	1 (0.16)	0 (0)	0 (0)	0 (0)	0 (0)	0 (0)	0 (0)	0 (0)	0 (0)	0 (0)	0 (0)	0 (0)
APC	NM_000038.5	5:112178112	c.6821C>T	p.Ala2274Val	0.42975	0.509	0.013	rs34919187	Likely Polymorphism	Internal Variant Database	NP	Conflicting interpretations of pathogenicity(Last reviewed: Nov 5, 2015)	PRESENT, MULTIPLE REFS, CRC ASSOC		B	P	PnFN	D	T	0.000199681	0	0	0.0014	0	0	0.00107659	0.00151163	0.000227066	0.000991703	0 (0)	0 (0)	2 (0.18)	0 (0)	0 (0)	1 (0.39)	0 (0)	0 (0)	2 (0.32)	0 (0)	0 (0)	1 (0.43)	0 (0)	0 (0)	0 (0)	0 (0)	0 (0)	0 (0)	0 (0)	0 (0)
APC	NM_000038.5	5:112178555	c.7264A>T	p.Thr2422Ser	0.29075	0.333	0.056		VUS	Internal Variant Database	NP	NP	NP		B	DC	PnFL	D	T										1.65382e-05	0 (0)	0 (0)	0 (0)	1 (0.15)	0 (0)	0 (0)	0 (0)	0 (0)	0 (0)	1 (0.16)	0 (0)	0 (0)	0 (0)	0 (0)	0 (0)	0 (0)	0 (0)	0 (0)	0 (0)	0 (0)
APC	NM_000038.5	5:112178769	c.7478T>C	p.Leu2493Pro	0.5155	0.622	0.13	rs769889352	VUS	No Data	NP	NP	NP		pD	DC	PFM	D	D										2.47166e-05	0 (0)	0 (0)	1 (0.09)	0 (0)	0 (0)	0 (0)	0 (0)	0 (0)	1 (0.16)	0 (0)	0 (0)	0 (0)	0 (0)	0 (0)	0 (0)	0 (0)	0 (0)	0 (0)	0 (0)	0 (0)
APC	NM_000038.5	5:112178781	c.7490C>T	p.Ser2497Leu	0.31725	0.411	0.018	rs141010008	VUS	ClinVar- conflicting	NP	Conflicting interpretations of pathogenicity, not provided(Last reviewed: Oct 23, 2015) (1 star, criteria provided, conflicting interpretations: Invitae and GeneDx- VUS; Ambry- likely benign; ITMI- not provided)	NP		B	P	PnFN	D	T							0.000230698	0.000348837	0	0.000329614	0 (0)	0 (0)	2 (0.18)	1 (0.15)	1 (0.75)	0 (0)	0 (0)	0 (0)	1 (0.16)	1 (0.16)	1 (0.89)	0 (0)	0 (0)	0 (0)	1 (0.21)	0 (0)	0 (0)	0 (0)	0 (0)	0 (0)
APC	NM_000038.5	5:112178795	c.7504G>A	p.Gly2502Ser	0.2355	0.401		rs2229995	Not pathogenic	ClinVar- 2 stars	NP	Benign (2 Stars)	NP		B	DC	PnFN	D	T	0.00838658	0.0209	0.0008	0.0043	0.0174	0	0.014534	0.02	0.00386013	0.0198583	10 (5.38)	5 (1.63)	10 (0.91)	20 (3)	3 (2.24)	6 (2.33)	10 (5.43)	5 (1.81)	9 (1.43)	20 (3.26)	3 (2.68)	5 (2.17)	0 (0)	0 (0)	1 (0.21)	0 (0)	0 (0)	1 (3.57)	0 (0)	0 (0)
APC	NM_000038.5	5:112178805	c.7514G>A	p.Arg2505Gln	0.47125	0.79	0.103	rs147549623	Not pathogenic/Likely not pathogenic	ClinVar- 2 stars	NP	Benign/Likely benign(Last reviewed: Oct 23, 2015) (2 stars, criteria provided, multiple submitters, no conflicts: GeneDx and Ambry- likely benign; Invitae- benign)	NP		PD	DC	PnFL	D	D	0.000399361	0	0.0008	0	0.001	0	0.00115349	0.00151163	0.000454133	0.000815795	0 (0)	0 (0)	0 (0)	3 (0.45)	0 (0)	0 (0)	0 (0)	0 (0)	0 (0)	3 (0.49)	0 (0)	0 (0)	0 (0)	0 (0)	0 (0)	0 (0)	0 (0)	0 (0)	0 (0)	0 (0)
APC	NM_000038.5	5:112178865	c.7574G>A	p.Arg2525His	0.53475	0.604	0.08	rs762034315	VUS	GC eval	NP	Uncertain significance(Last reviewed: Aug 6, 2014) (1 star, criteria provided, single submitter- Ambry)	NP		PD	DC	PFM	D	D										0.000181282	0 (0)	0 (0)	1 (0.09)	0 (0)	0 (0)	0 (0)	0 (0)	0 (0)	0 (0)	0 (0)	0 (0)	0 (0)	0 (0)	0 (0)	1 (0.21)	0 (0)	0 (0)	0 (0)	0 (0)	0 (0)
APC	NM_000038.5	5:112178916	c.7625A>G	p.Asn2542Ser	0.341	0.387	0.063	rs151163793	VUS	GC eval	NP	Uncertain significance(Last reviewed: Sep 11, 2014) (2 stars)	NP		B	DC	PnFL	D	T	0.000199681	0	0.0008	0	0	0	7.68994e-05	0	0.000227066	3.2962e-05	0 (0)	0 (0)	1 (0.09)	0 (0)	0 (0)	0 (0)	0 (0)	0 (0)	0 (0)	0 (0)	0 (0)	0 (0)	0 (0)	0 (0)	1 (0.21)	0 (0)	0 (0)	0 (0)	0 (0)	0 (0)
APC	NM_000038.5	5:112179153	c.7862C>G	p.Ser2621Cys	0.2395	0.27	0.062	rs72541816	Not pathogenic	GC eval	NP	Benign(Last reviewed: Nov 28, 2014)	DM? - ADENOMATOUS POLYPOSIS COLI		B	DC	PnFN	D	T	0.00179712	0.006	0	0.0014	0.001	0.001	0.0033082	0.00476855	0.000454545	0.00313664	0 (0)	1 (0.33)	4 (0.37)	2 (0.3)	0 (0)	2 (0.78)	0 (0)	1 (0.36)	4 (0.64)	2 (0.33)	0 (0)	2 (0.87)	0 (0)	0 (0)	0 (0)	0 (0)	0 (0)	0 (0)	0 (0)	0 (0)
APC	NM_000038.5	5:112179453	c.8162G>A	p.Arg2721His	0.24975	0.674		rs587780606	VUS	GC eval	NP	Uncertain significance(Last reviewed: Jun 11, 2014) (0 stars, no assertion criteria provided: Invitae- VUS)	NP		B	DC	PnFL	D	T										1.64796e-05	0 (0)	0 (0)	1 (0.09)	0 (0)	0 (0)	0 (0)	0 (0)	0 (0)	0 (0)	0 (0)	0 (0)	0 (0)	0 (0)	0 (0)	1 (0.21)	0 (0)	0 (0)	0 (0)	0 (0)	0 (0)
APC	NM_000038.5	5:112179557	c.8266A>G	p.Ile2756Val	0.38175	0.621	0.009	rs146115809	VUS	ClinVar- 2 stars	NP	Uncertain significance(Last reviewed: Jun 17, 2015) (2 stars, criteria provided, multiple submitters, no conflicts: GeneDx, U of WA, and Invitae- VUS)	DM - COLORECTAL ADENOMA		B	P	PnFN	T	T	0.000399361	0	0.0008	0	0	0.001	0.000230734	0	0.000681199	8.24226e-05	0 (0)	0 (0)	0 (0)	0 (0)	0 (0)	1 (0.39)	0 (0)	0 (0)	0 (0)	0 (0)	0 (0)	0 (0)	0 (0)	0 (0)	0 (0)	0 (0)	0 (0)	1 (3.85)	0 (0)	0 (0)
APC	NM_000038.5	5:112179680	c.8389A>G	p.Ser2797Gly	0.202	0.292	0.012	rs147287751	VUS	ClinVar- 2 stars	NP	Uncertain significance(Last reviewed: Aug 8, 2015) (2 stars, criteria provided, multiple submitters, no conflicts: Ambry and Invitae- VUS)	NP		B	P	PnFN	T	T							0.000230698	0.000348837	0	0.000150933	0 (0)	1 (0.33)	1 (0.09)	1 (0.15)	0 (0)	0 (0)	0 (0)	1 (0.36)	1 (0.16)	1 (0.16)	0 (0)	0 (0)	0 (0)	0 (0)	0 (0)	0 (0)	0 (0)	0 (0)	0 (0)	0 (0)
APC	NM_000038.5	5:112179720	c.8429A>G	p.Asn2810Ser	0.1815	0.229	0.014	rs758044862	VUS	GC eval	NP	Uncertain significance(Last reviewed: Oct 2, 2014) (2 stars)	NP		B	P	PnFN	T	T										8.36904e-06	0 (0)	0 (0)	0 (0)	1 (0.15)	0 (0)	0 (0)	0 (0)	0 (0)	0 (0)	1 (0.16)	0 (0)	0 (0)	0 (0)	0 (0)	0 (0)	0 (0)	0 (0)	0 (0)	0 (0)	0 (0)
AXIN1	NM_181050.2	16:396889	c.137C>T	p.Ser46Phe	0.08975	0.382	0.021	rs372558302	VUS	No Data	NP	NP	NP	T	B	DC	PnFL	T	T							7.68994e-05	0.000116279	0	8.27349e-06	0 (0)	0 (0)	0 (0)	0 (0)	1 (0.74)	0 (0)	0 (0)	0 (0)	0 (0)	0 (0)	1 (0.89)	0 (0)	0 (0)	0 (0)	0 (0)	0 (0)	0 (0)	0 (0)	0 (0)	0 (0)
AXIN1	NM_181050.2	16:396838	c.188G>A	p.Arg63His	0.39675	0.219	0.18	rs759464398	VUS	No Data	NP	NP	NP	D	PD	DC	PFM	T	D										1.66229e-05	0 (0)	0 (0)	0 (0)	0 (0)	0 (0)	1 (0.39)	0 (0)	0 (0)	0 (0)	0 (0)	0 (0)	1 (0.43)	0 (0)	0 (0)	0 (0)	0 (0)	0 (0)	0 (0)	0 (0)	0 (0)
AXIN1	NM_181050.2	16:396727	c.299G>A	p.Ser100Asn	0.123	0.498	0.003	rs146736831	VUS	No Data	NP	NP	NP	T	B	P	PnFN	T	T	0.000399361	0	0	0.0029	0	0	0.000615101	0.000930233	0	0.000370999	1 (0.54)	0 (0)	0 (0)	0 (0)	0 (0)	0 (0)	1 (0.54)	0 (0)	0 (0)	0 (0)	0 (0)	0 (0)	0 (0)	0 (0)	0 (0)	0 (0)	0 (0)	0 (0)	0 (0)	0 (0)
AXIN1	NM_181050.2	16:396626	c.400G>A	p.Glu134Lys	0.09625	0.4	0.014	rs143341222	VUS	No Data	NP	NP	NP	T	B	DC	PnFN	T	T							7.68876e-05	0.000116279	0	8.68568e-06	0 (0)	0 (0)	0 (0)	0 (0)	0 (0)	1 (0.39)	0 (0)	0 (0)	0 (0)	0 (0)	0 (0)	1 (0.43)	0 (0)	0 (0)	0 (0)	0 (0)	0 (0)	0 (0)	0 (0)	0 (0)
AXIN1	NM_181050.2	16:396440	c.586A>G	p.Asn196Asp	0.19175	0.55	0.032		VUS	No Data	NP	NP	NP	T	PD	DC	PnFN	T	T											0 (0)	0 (0)	0 (0)	1 (0.15)	0 (0)	0 (0)	0 (0)	0 (0)	0 (0)	1 (0.16)	0 (0)	0 (0)	0 (0)	0 (0)	0 (0)	0 (0)	0 (0)	0 (0)	0 (0)	0 (0)
AXIN1	NM_181050.2	16:396239	c.787C>A	p.Pro263Thr	0.26575	0.561	0.064	rs35216805	VUS	GC eval	NP	NP	DM - COLORECTAL ADENOMA	T	pD	DC	PFM	T	T							7.68876e-05	0.000116279	0	0.000107449	1 (0.54)	0 (0)	0 (0)	0 (0)	0 (0)	0 (0)	1 (0.54)	0 (0)	0 (0)	0 (0)	0 (0)	0 (0)	0 (0)	0 (0)	0 (0)	0 (0)	0 (0)	0 (0)	0 (0)	0 (0)
AXIN1	NM_181050.2	16:396221	c.805C>G	p.Gln269Glu	0.08075	0.214		rs140151215	VUS	No Data	NP	NP	NP	T	B	DC	PFM	T	T	0.00339457	0	0.0121	0.0014	0	0	0.00376749	0.000232558	0.0106673	0.00092943	0 (0)	0 (0)	7 (0.64)	0 (0)	0 (0)	0 (0)	0 (0)	0 (0)	0 (0)	0 (0)	0 (0)	0 (0)	0 (0)	0 (0)	7 (1.5)	0 (0)	0 (0)	0 (0)	0 (0)	0 (0)
AXIN1	NM_181050.2	16:396193	c.833C>T	p.Pro278Leu	0.04425	0.302	0.007	rs147515329	VUS	No Data	NP	NP	NP	T	B	DC	PnFN	T	T							0.00030755	0.000465116	0	0.000584229	0 (0)	1 (0.33)	1 (0.09)	0 (0)	0 (0)	0 (0)	0 (0)	1 (0.36)	1 (0.16)	0 (0)	0 (0)	0 (0)	0 (0)	0 (0)	0 (0)	0 (0)	0 (0)	0 (0)	0 (0)	0 (0)
AXIN1	NM_181050.2	16:364598	c.964G>A	p.Glu322Lys	0.75625	0.351	0.745	rs377639730	VUS	No Data	NP	NP	NP	D	PD	DC	PFM	D	D							7.68876e-05	0.000116279	0	8.30827e-06	0 (0)	0 (0)	1 (0.09)	0 (0)	0 (0)	0 (0)	0 (0)	0 (0)	0 (0)	0 (0)	0 (0)	0 (0)	0 (0)	0 (0)	1 (0.21)	0 (0)	0 (0)	0 (0)	0 (0)	0 (0)
AXIN1	NM_181050.2	16:364555	c.1007C>A	p.Thr336Lys	0.71775	0.273	0.634		VUS	No Data	NP	NP	NP	D	PD	DC	PFM	D	D										2.50606e-05	1 (0.54)	0 (0)	0 (0)	0 (0)	0 (0)	0 (0)	1 (0.54)	0 (0)	0 (0)	0 (0)	0 (0)	0 (0)	0 (0)	0 (0)	0 (0)	0 (0)	0 (0)	0 (0)	0 (0)	0 (0)
AXIN1	NM_181050.2	16:354431	c.1127G>A	p.Arg376Gln	0.4725	0.428	0.311	rs774250998	VUS	No Data	NP	NP	NP	D	B	DC	PFM	D	T										1.74703e-05	0 (0)	0 (0)	1 (0.09)	0 (0)	0 (0)	0 (0)	0 (0)	0 (0)	0 (0)	0 (0)	0 (0)	0 (0)	0 (0)	0 (0)	1 (0.21)	0 (0)	0 (0)	0 (0)	0 (0)	0 (0)
AXIN1	NM_181050.2	16:354414	c.1144C>T	p.Arg382Cys	0.4865	0.376	0.311	rs201609463	VUS	No Data	NP	NP	NP	D	pD	DC	PnFL	D	D							0.000384793	0.000465549	0.000227169	4.35821e-05	0 (0)	0 (0)	0 (0)	0 (0)	1 (0.74)	1 (0.39)	0 (0)	0 (0)	0 (0)	0 (0)	1 (0.89)	1 (0.43)	0 (0)	0 (0)	0 (0)	0 (0)	0 (0)	0 (0)	0 (0)	0 (0)
AXIN1	NM_181050.2	16:354413	c.1145G>A	p.Arg382His	0.241	0.298	0.07	rs150141520	VUS	No Data	NP	NP	NP	T	B	DC	PnFN	D	T	0.000599042	0	0.0023	0	0	0	0.000384793	0	0.00113585	0.000200446	0 (0)	0 (0)	1 (0.09)	0 (0)	0 (0)	0 (0)	0 (0)	0 (0)	0 (0)	0 (0)	0 (0)	0 (0)	0 (0)	0 (0)	1 (0.21)	0 (0)	0 (0)	0 (0)	0 (0)	0 (0)
AXIN1	NM_181050.2	16:354411	c.1147G>A	p.Val383Met	0.41875	0.226	0.334	rs140809342	VUS	No Data	NP	NP	NP	T	PD	DC	PnFL	D	D							0.000230769	0.000349081	0	0.000200453	0 (0)	0 (0)	0 (0)	1 (0.15)	0 (0)	0 (0)	0 (0)	0 (0)	0 (0)	1 (0.16)	0 (0)	0 (0)	0 (0)	0 (0)	0 (0)	0 (0)	0 (0)	0 (0)	0 (0)	0 (0)
AXIN1	NM_181050.2	16:354353	c.1205C>T	p.Thr402Met	0.355	0.119	0.338	rs142097791	VUS	No Data	NP	NP	NP	D	pD	P	PnFL	D	D	0.000599042	0.002	0	0	0.001	0	0.000693909	0.000933707	0.000227169	0.00070798	0 (0)	1 (0.33)	0 (0)	1 (0.15)	0 (0)	0 (0)	0 (0)	1 (0.36)	0 (0)	1 (0.16)	0 (0)	0 (0)	0 (0)	0 (0)	0 (0)	0 (0)	0 (0)	0 (0)	0 (0)	0 (0)
AXIN1	NM_181050.2	16:347213	c.1798G>A	p.Val600Met	0.12425	0.257	0.025	rs767450750	VUS	No Data	NP	NP	NP	T	B	P	PnFN	T	T										5.79902e-05	0 (0)	0 (0)	0 (0)	1 (0.15)	0 (0)	0 (0)	0 (0)	0 (0)	0 (0)	1 (0.16)	0 (0)	0 (0)	0 (0)	0 (0)	0 (0)	0 (0)	0 (0)	0 (0)	0 (0)	0 (0)
AXIN1	NM_181050.2	16:347173	c.1838A>G	p.Lys613Arg	0.05	0.152	0.062	rs778038955	VUS	No Data	NP	NP	NP	T	B	P	PnFL	T	T										4.1265e-05	0 (0)	1 (0.33)	0 (0)	0 (0)	0 (0)	0 (0)	0 (0)	1 (0.36)	0 (0)	0 (0)	0 (0)	0 (0)	0 (0)	0 (0)	0 (0)	0 (0)	0 (0)	0 (0)	0 (0)	0 (0)
AXIN1	NM_181050.2	16:347063	c.1948G>A	p.Gly650Ser	0.0345	0.322		rs117208012	VUS	No Data	NP	NP	NP	T	B	P	PnFL	T	T	0.00898562	0.0308	0.003	0.0086	0.0041	0	0.0152237	0.0205814	0.00476623	0.0167768	8 (4.3)	4 (1.31)	16 (1.46)	12 (1.95)	6 (4.41)	9 (3.49)	8 (4.35)	4 (1.45)	16 (2.55)	12 (2.12)	6 (5.36)	9 (3.91)	0 (0)	0 (0)	0 (0)	0 (0)	0 (0)	0 (0)	0 (0)	0 (0)
AXIN1	NM_181050.2	16:339599	c.2195C>T	p.Ser732Leu	0.07775	0.232	0.065	rs138816818	VUS	No Data	NP	NP	NP	T	B	P	PnFN	T	T	0.000199681	0.001	0	0	0	0	7.69586e-05	0.000116306	0	8.44096e-05	0 (0)	0 (0)	1 (0.09)	0 (0)	0 (0)	0 (0)	0 (0)	0 (0)	1 (0.16)	0 (0)	0 (0)	0 (0)	0 (0)	0 (0)	0 (0)	0 (0)	0 (0)	0 (0)	0 (0)	0 (0)
AXIN1	NM_181050.2	16:338189	c.2414G>A	p.Arg805Gln	0.095	0.305		rs34015754	VUS	No Data	NP	NP	NP	T	pD	DC	PnFL	T	T	0.00539137	0.0199	0	0.0086	0.001	0	0.00784253	0.0115116	0.00068089	0.00843228	0 (0)	2 (0.65)	8 (0.73)	4 (0.6)	1 (0.74)	3 (1.16)	0 (0)	2 (0.72)	8 (1.27)	4 (0.65)	1 (0.89)	3 (1.3)	0 (0)	0 (0)	0 (0)	0 (0)	0 (0)	0 (0)	0 (0)	0 (0)
AXIN1	NM_181050.2	16:338148	c.2455A>G	p.Ile819Val	0.12825	0.305	0.056		VUS	No Data	NP	NP	NP	T	pD	DC	PnFN	T	T											0 (0)	0 (0)	0 (0)	1 (0.15)	0 (0)	0 (0)	0 (0)	0 (0)	0 (0)	1 (0.16)	0 (0)	0 (0)	0 (0)	0 (0)	0 (0)	0 (0)	0 (0)	0 (0)	0 (0)	0 (0)
AXIN2	NM_004655.3	17:63554581	c.158C>G	p.Ser53Cys	0.27725	0.243	0.065	rs760625400	VUS	No Data	NP	NP	NP	D	pD	DC	PnFL	T	D										8.5384e-06	0 (0)	0 (0)	0 (0)	1 (0.15)	0 (0)	0 (0)	0 (0)	0 (0)	0 (0)	1 (0.16)	0 (0)	0 (0)	0 (0)	0 (0)	0 (0)	0 (0)	0 (0)	0 (0)	0 (0)	0 (0)
AXIN2	NM_004655.3	17:63554536	c.203G>A	p.Arg68Gln	0.197	0.232	0.084	rs138056036	VUS	GC eval	NP	Uncertain significance (2 stars)	NP	T	B	DC	PnFL	T	T							0.00030755	0.000465116	0	0.000153539	0 (0)	0 (0)	1 (0.09)	0 (0)	0 (0)	0 (0)	0 (0)	0 (0)	1 (0.16)	0 (0)	0 (0)	0 (0)	0 (0)	0 (0)	0 (0)	0 (0)	0 (0)	0 (0)	0 (0)	0 (0)
AXIN2	NM_004655.3	17:63554374	c.365T>G	p.Leu122Arg	0.1285	0.4	0.038		VUS	No Data	NP	NP	NP	T	pD	DC	PnFL	T	T											0 (0)	0 (0)	1 (0.09)	0 (0)	0 (0)	0 (0)	0 (0)	0 (0)	0 (0)	0 (0)	0 (0)	0 (0)	0 (0)	0 (0)	1 (0.21)	0 (0)	0 (0)	0 (0)	0 (0)	0 (0)
AXIN2	NM_004655.3	17:63554175	c.564G>C	p.Gln188His	0.20075	0.673	0.015		VUS	No Data	NP	NP	NP	D	PD	DC	PnFL	T	T										1.64742e-05	0 (0)	0 (0)	0 (0)	0 (0)	1 (0.74)	0 (0)	0 (0)	0 (0)	0 (0)	0 (0)	1 (0.89)	0 (0)	0 (0)	0 (0)	0 (0)	0 (0)	0 (0)	0 (0)	0 (0)	0 (0)
AXIN2	NM_004655.3	17:63554116	c.623C>T	p.Ala208Val	0.11475	0.299	0.043	rs201531372	VUS	GC eval	NP	Uncertain significance (2 stars)	NP	T	B	DC	PnFL	T	T	0.000199681	0	0	0	0.001	0	0.000153775	0.000232558	0	0.000230624	0 (0)	0 (0)	2 (0.18)	0 (0)	0 (0)	0 (0)	0 (0)	0 (0)	2 (0.32)	0 (0)	0 (0)	0 (0)	0 (0)	0 (0)	0 (0)	0 (0)	0 (0)	0 (0)	0 (0)	0 (0)
AXIN2	NM_004655.3	17:63554006	c.733C>T	p.Pro245Ser	0.16775	0.386	0.041	rs62640028	VUS	GC eval	NP	Uncertain significance	NP	T	pD	DC	PnFL	T	T	0.000199681	0.001	0	0	0	0	0.000538213	0.000813953	0	0.000700165	1 (0.54)	0 (0)	1 (0.09)	1 (0.15)	0 (0)	0 (0)	1 (0.54)	0 (0)	0 (0)	1 (0.16)	0 (0)	0 (0)	0 (0)	0 (0)	1 (0.21)	0 (0)	0 (0)	0 (0)	0 (0)	0 (0)
AXIN2	NM_004655.3	17:63534353	c.1168A>G	p.Ser390Gly	0.27475	0.273	0.664	rs139871607	VUS	GC eval	NP	Uncertain significance	NP	T	B	DC	PnFL	D	T	0.000599042	0.003	0	0	0	0	0.00161464	0.00232558	0.000226963	0.000920306	0 (0)	1 (0.33)	0 (0)	0 (0)	0 (0)	1 (0.39)	0 (0)	1 (0.36)	0 (0)	0 (0)	0 (0)	1 (0.43)	0 (0)	0 (0)	0 (0)	0 (0)	0 (0)	0 (0)	0 (0)	0 (0)
AXIN2	NM_004655.3	17:63533919	c.1235A>G	p.Asn412Ser	0.148	0.184		rs115931022	Not pathogenic	ClinVar- 2 stars	NP	Benign, 2 stars	NP	T	B	P	PnFN	D	T	0.0109824	0.007	0.0038	0.0058	0.0399	0	0.00517694	0.00478748	0.00593878	0.0254786	0 (0)	1 (0.33)	3 (0.27)	3 (0.45)	1 (0.74)	1 (0.39)	0 (0)	1 (0.36)	1 (0.16)	2 (0.33)	1 (0.89)	1 (0.43)	0 (0)	0 (0)	2 (0.43)	1 (1.92)	0 (0)	0 (0)	0 (0)	0 (0)
AXIN2	NM_004655.3	17:63533904	c.1250C>T	p.Ala417Val	0.29575	0.065		rs201460658	Not pathogenic	ClinVar- 2 stars	NP	Benign	NP	T	B	P	PnFN	D	T	0.00359425	0	0.0008	0	0	0.0169				0.00447272	0 (0)	0 (0)	2 (0.18)	1 (0.15)	0 (0)	0 (0)	0 (0)	0 (0)	0 (0)	0 (0)	0 (0)	0 (0)	0 (0)	0 (0)	2 (0.43)	1 (1.92)	0 (0)	0 (0)	0 (0)	0 (0)
AXIN2	NM_004655.3	17:63533767	c.1387C>T	p.Arg463Cys	0.75225	0.638	0.595		VUS	GC eval	NP	NP	DM - ADENOMATOUS POLYPOSIS COLI	D	B	DC	PnFL	T	T										1.84638e-05	0 (0)	0 (0)	1 (0.09)	0 (0)	0 (0)	0 (0)	0 (0)	0 (0)	0 (0)	0 (0)	0 (0)	0 (0)	0 (0)	0 (0)	1 (0.21)	0 (0)	0 (0)	0 (0)	0 (0)	0 (0)
AXIN2	NM_004655.3	17:63533581	c.1573C>G	p.Pro525Ala	0.0525	0.456		rs73346297	VUS	No Data	NP	NP	NP	T	B	DC	PnFN	T	T	0.0091853	0	0.0348	0	0	0	0.00945717	0	0.0279165	0.00248818	0 (0)	0 (0)	18 (1.64)	0 (0)	0 (0)	0 (0)	0 (0)	0 (0)	0 (0)	0 (0)	0 (0)	0 (0)	0 (0)	0 (0)	18 (3.86)	0 (0)	0 (0)	0 (0)	0 (0)	0 (0)
AXIN2	NM_004655.3	17:63533469	c.1685C>T	p.Pro562Leu	0.187	0.182	0.107	rs149764887	VUS	GC eval	NP	Uncertain significance(Last reviewed: Jul 24, 2014) (2 stars)	NP	T	B	P	PnFN	T	T	0.000199681	0.001	0	0	0	0	0.000384438	0.000581395	0	0.000304793	0 (0)	0 (0)	0 (0)	0 (0)	0 (0)	1 (0.39)	0 (0)	0 (0)	0 (0)	0 (0)	0 (0)	1 (0.43)	0 (0)	0 (0)	0 (0)	0 (0)	0 (0)	0 (0)	0 (0)	0 (0)
AXIN2	NM_004655.3	17:63533087	c.1807G>C	p.Ala603Pro	0.0865	0.275		rs145353986	Not pathogenic	ClinVar- 2 stars	NP	Benign (2 stars)	NP	T	B	P	PnFN	T	T	0.0071885	0	0	0	0	0.0357	7.69112e-05	0.000116306	0	0.00361014	0 (0)	1 (0.33)	0 (0)	3 (0.45)	1 (0.74)	0 (0)	0 (0)	0 (0)	0 (0)	0 (0)	0 (0)	0 (0)	0 (0)	1 (3.33)	0 (0)	3 (5.77)	1 (4.17)	0 (0)	0 (0)	0 (0)
AXIN2	NM_004655.3	17:63532645	c.1934C>T	p.Pro645Leu	0.098	0.232	0.113	rs730881405	VUS	GC eval	NP	Uncertain significance	NP	T	B	P	PnFN	T	T										8.45537e-06	0 (0)	0 (0)	0 (0)	1 (0.15)	0 (0)	0 (0)	0 (0)	0 (0)	0 (0)	1 (0.16)	0 (0)	0 (0)	0 (0)	0 (0)	0 (0)	0 (0)	0 (0)	0 (0)	0 (0)	0 (0)
AXIN2	NM_004655.3	17:63532627	c.1952C>T	p.Ser651Leu	0.1215	0.162	0.094	rs74006838	VUS	GC eval	NP	Uncertain significance	NP	T	B	P	PnFN	T	T	0.00199681	0	0.0076	0	0	0	0.00138398	0	0.00408534	0.000398433	0 (0)	0 (0)	2 (0.18)	0 (0)	0 (0)	0 (0)	0 (0)	0 (0)	0 (0)	0 (0)	0 (0)	0 (0)	0 (0)	0 (0)	2 (0.43)	0 (0)	0 (0)	0 (0)	0 (0)	0 (0)
AXIN2	NM_004655.3	17:63532594	c.1985T>C	p.Leu662Pro	0.15175	0.322	0.025	rs142476324	VUS	Internal Variant Database	NP	Conflicting interpretations of pathogenicity	NP	T	B	DC	PnFN	T	T	0.000998403	0.004	0	0	0.001	0	0.00138525	0.00174622	0.000681199	0.00105424	0 (0)	1 (0.33)	3 (0.27)	0 (0)	0 (0)	2 (0.78)	0 (0)	1 (0.36)	3 (0.48)	0 (0)	0 (0)	2 (0.87)	0 (0)	0 (0)	0 (0)	0 (0)	0 (0)	0 (0)	0 (0)	0 (0)
AXIN2	NM_004655.3	17:63532528	c.2051C>T	p.Ala684Val	0.131	0.167	0.074	rs138287857	VUS	GC eval	NP	Uncertain significance	DM? - Oligodontia	D	B	DC	PnFL	T	T	0.000399361	0.002	0	0	0	0	0.0013844	0.00174419	0.000681508	0.00187496	0 (0)	0 (0)	1 (0.09)	0 (0)	0 (0)	0 (0)	0 (0)	0 (0)	1 (0.16)	0 (0)	0 (0)	0 (0)	0 (0)	0 (0)	0 (0)	0 (0)	0 (0)	0 (0)	0 (0)	0 (0)
AXIN2	NM_004655.3	17:63532439	c.2140C>T	p.Arg714Trp	0.47725	0.469	0.354	rs148765149	VUS	No Data	NP	NP	NP	D	PD	DC	PFM	T	T	0.000798722	0	0	0	0	0.004				0.000483983	0 (0)	0 (0)	1 (0.09)	0 (0)	0 (0)	0 (0)	0 (0)	0 (0)	1 (0.16)	0 (0)	0 (0)	0 (0)	0 (0)	0 (0)	0 (0)	0 (0)	0 (0)	0 (0)	0 (0)	0 (0)
AXIN2	NM_004655.3	17:63530163	c.2272G>A	p.Ala758Thr	0.09775	0.284	0.049	rs145007501	VUS	GC eval	NP	Conflicting interpretations of pathogenicity	DM? - Oligodontia	T	B	P	PnFN	T	T	0.000199681	0.001	0	0	0	0	0.00284484	0.00372093	0.00113482	0.00239703	1 (0.54)	1 (0.33)	1 (0.09)	5 (0.75)	2 (1.47)	2 (0.78)	1 (0.54)	1 (0.36)	1 (0.16)	5 (0.81)	2 (1.79)	2 (0.87)	0 (0)	0 (0)	0 (0)	0 (0)	0 (0)	0 (0)	0 (0)	0 (0)
AXIN2	NM_004655.3	17:63530153	c.2282C>A	p.Ala761Asp	0.095	0.343		rs79732150	Not pathogenic/Likely not pathogenic	ClinVar- 2 stars	NP	Benign/Likely benign, 2 stars	NP	D	B	P	PnFN	T	T	0.00658946	0	0.025	0	0	0	0.00676611	0.000116279	0.0197458	0.00183687	0 (0)	0 (0)	5 (0.46)	0 (0)	1 (0.74)	0 (0)	0 (0)	0 (0)	0 (0)	0 (0)	0 (0)	0 (0)	0 (0)	0 (0)	5 (1.07)	0 (0)	1 (4.17)	0 (0)	0 (0)	0 (0)
AXIN2	NM_004655.3	17:63530150	c.2285G>A	p.Ser762Asn	0.03725	0.223	0.018	rs117688560	VUS	ClinVar- conflicting	NP	Conflicting interpretations of pathogenicity	NP	D	B	P	PnFL	T	T	0.000199681	0.001	0	0	0	0	0.000922651	0.00139535	0	0.000650731	0 (0)	0 (0)	0 (0)	1 (0.15)	0 (0)	0 (0)	0 (0)	0 (0)	0 (0)	1 (0.16)	0 (0)	0 (0)	0 (0)	0 (0)	0 (0)	0 (0)	0 (0)	0 (0)	0 (0)	0 (0)
AXIN2	NM_004655.3	17:63526198	c.2428G>A	p.Asp810Asn	0.087	0.282	0.014	rs140344858	VUS	GC eval	NP	Uncertain significance	NP	T	PD	DC	PnFL	T	T	0.00119808	0	0.0045	0	0	0	0.00115331	0.000116279	0.00317749	0.000346175	0 (0)	0 (0)	2 (0.18)	0 (0)	1 (0.74)	0 (0)	0 (0)	0 (0)	0 (0)	0 (0)	0 (0)	0 (0)	0 (0)	0 (0)	2 (0.43)	0 (0)	1 (4.17)	0 (0)	0 (0)	0 (0)
AXIN2	NM_004655.3	17:63526154	c.2472T>A	p.Asp824Glu	0.36075	0.592	0.066	rs767106022	VUS	No Data	NP	NP	NP	T	PD	DC	PnFL	T	T										8.2371e-06	0 (0)	0 (0)	0 (0)	1 (0.15)	0 (0)	0 (0)	0 (0)	0 (0)	0 (0)	1 (0.16)	0 (0)	0 (0)	0 (0)	0 (0)	0 (0)	0 (0)	0 (0)	0 (0)	0 (0)	0 (0)
BLM	NM_000057.2	15:91290633	c.11T>C	p.Val4Ala	0.0865	0.202	0.046	rs144706057	VUS	GC eval	NP	Uncertain significance (1 star, criteria provided, single submitter- GeneDx)	NP	D	B	P	PFM	T	T	0.000399361	0.002	0	0	0	0	0.00153941	0.00186133	0.000909918	0.00170168	1 (0.54)	0 (0)	0 (0)	1 (0.15)	0 (0)	1 (0.39)	1 (0.54)	0 (0)	0 (0)	1 (0.16)	0 (0)	1 (0.43)	0 (0)	0 (0)	0 (0)	0 (0)	0 (0)	0 (0)	0 (0)	0 (0)
BLM	NM_000057.2	15:91292689	c.191A>T	p.Asp64Val	0.186	0.24	0.106	rs140382474	VUS	ClinVar- 2 stars	NP	Uncertain significance (2 stars, criteria provided, multiple submitters, no conflicts- GeneDx,Emory)	NP	D	pD	DC	PFM	T	T							0.000230947	0.000349081	0	0.000316113	0 (0)	1 (0.33)	0 (0)	0 (0)	0 (0)	0 (0)	0 (0)	1 (0.36)	0 (0)	0 (0)	0 (0)	0 (0)	0 (0)	0 (0)	0 (0)	0 (0)	0 (0)	0 (0)	0 (0)	0 (0)
BLM	NM_000057.2	15:91292752	c.254G>C	p.Arg85Thr	0.01125	0.119		rs141503266	VUS	GC eval	NP	Uncertain significance (1 star, multiple submitters, single submitter w/criteria provided- GeneDx VUS), ITMI (no assertion))	NP	T	B	P	PnFN	T	T	0.00279553	0	0.0106	0	0	0	0.00107759	0	0.00318471	0.000561946	0 (0)	0 (0)	2 (0.18)	0 (0)	0 (0)	0 (0)	0 (0)	0 (0)	0 (0)	0 (0)	0 (0)	0 (0)	0 (0)	0 (0)	2 (0.43)	0 (0)	0 (0)	0 (0)	0 (0)	0 (0)
BLM	NM_000057.2	15:91292772	c.274A>G	p.Asn92Asp	0.0485	0.218	0.016	rs200690226	VUS	ClinVar- 2 stars	NP	Uncertain significance (2 stars, criteria provided, multiple submitters, no conflicts- GeneDx, CHOP)	NP	T	B	P	PnFL	T	T	0.000199681	0.001	0	0	0	0	0.000153941	0.000232666	0	0.000140352	0 (0)	1 (0.33)	0 (0)	1 (0.15)	0 (0)	0 (0)	0 (0)	1 (0.36)	0 (0)	1 (0.16)	0 (0)	0 (0)	0 (0)	0 (0)	0 (0)	0 (0)	0 (0)	0 (0)	0 (0)	0 (0)
BLM	NM_000057.2	15:91292901	c.403G>T	p.Ala135Ser	0.0525	0.12	0.008	rs373832397	VUS	No Data	NP	NP	NP	T	B	P	PnFL	T	T							7.69704e-05	0.000116333	0	8.24933e-06	0 (0)	1 (0.33)	0 (0)	0 (0)	0 (0)	0 (0)	0 (0)	1 (0.36)	0 (0)	0 (0)	0 (0)	0 (0)	0 (0)	0 (0)	0 (0)	0 (0)	0 (0)	0 (0)	0 (0)	0 (0)
BLM	NM_000057.2	15:91292908	c.410A>G	p.Lys137Arg	0.09975	0.154		rs28384988	Polymorphism	GC eval	NP	NP	NP	D	B	P	PFM	T	T	0.00439297	0	0.0151	0.0029	0	0	0.00361761	0.000116333	0.0104641	0.00129499	0 (0)	0 (0)	4 (0.36)	1 (0.15)	0 (0)	0 (0)	0 (0)	0 (0)	0 (0)	0 (0)	0 (0)	0 (0)	0 (0)	0 (0)	4 (0.86)	1 (1.92)	0 (0)	0 (0)	0 (0)	0 (0)
BLM	NM_000057.2	15:91292917	c.419A>G	p.Glu140Gly	0.069	0.239		rs35886055	Not pathogenic	ClinVar- 2 stars	NP	Benign (2 stars)	NP	T	B	P	PnFL	T	T	0.0101837	0	0.0363	0.0043	0	0	0.0112377	0.000116333	0.0329845	0.0028948	0 (0)	1 (0.33)	11 (1)	1 (0.15)	0 (0)	0 (0)	0 (0)	0 (0)	0 (0)	1 (0.16)	0 (0)	0 (0)	0 (0)	1 (3.33)	11 (2.36)	0 (0)	0 (0)	0 (0)	0 (0)	0 (0)
BLM	NM_000057.2	15:91293048	c.550C>G	p.Gln184Glu	0.03925	0.191	0.016		VUS	No Data	NP	NP	NP	T	B	P	PnFL	T	T											0 (0)	0 (0)	1 (0.09)	0 (0)	0 (0)	0 (0)	0 (0)	0 (0)	0 (0)	0 (0)	0 (0)	0 (0)	0 (0)	0 (0)	1 (0.21)	0 (0)	0 (0)	0 (0)	0 (0)	0 (0)
BLM	NM_000057.2	15:91293115	c.617C>A	p.Thr206Asn	0.01525	0.088	0.016		VUS	No Data	NP	NP	NP	T	B	P	PnFN	T	T											0 (0)	0 (0)	1 (0.09)	0 (0)	0 (0)	0 (0)	0 (0)	0 (0)	0 (0)	0 (0)	0 (0)	0 (0)	0 (0)	0 (0)	1 (0.21)	0 (0)	0 (0)	0 (0)	0 (0)	0 (0)
BLM	NM_000057.2	15:91293213	c.715G>A	p.Asp239Asn	0.14475	0.278	0.045		VUS	No Data	NP	NP	NP	T	pD	P	PnFL	T	T										0.000107741	0 (0)	0 (0)	0 (0)	1 (0.15)	0 (0)	0 (0)	0 (0)	0 (0)	0 (0)	1 (0.16)	0 (0)	0 (0)	0 (0)	0 (0)	0 (0)	0 (0)	0 (0)	0 (0)	0 (0)	0 (0)
BLM	NM_000057.2	15:91293213	c.715G>C	p.Asp239His	0.15975	0.299	0.072	rs200756519	VUS	No Data	NP	NP	NP	D	pD	P	PnFL	T	T	0.000199681	0	0	0	0	0.001				3.3151e-05	0 (0)	0 (0)	1 (0.09)	0 (0)	0 (0)	0 (0)	0 (0)	0 (0)	1 (0.16)	0 (0)	0 (0)	0 (0)	0 (0)	0 (0)	1 (0.21)	0 (0)	0 (0)	0 (0)	0 (0)	0 (0)
BLM	NM_000057.2	15:91295080	c.863G>A	p.Cys288Tyr	0.05575	0.237	0.004		VUS	No Data	NP	NP	NP	T	B	P	PnFN	T	T											0 (0)	0 (0)	0 (0)	0 (0)	0 (0)	1 (0.39)	0 (0)	0 (0)	0 (0)	0 (0)	0 (0)	1 (0.43)	0 (0)	0 (0)	0 (0)	0 (0)	0 (0)	0 (0)	0 (0)	0 (0)
BLM	NM_000057.2	15:91298049	c.968A>G	p.Lys323Arg	0.11525	0.216	0.071	rs146504061	VUS	ClinVar- 2 stars	NP	Uncertain significance (2 stars)	NP	T	PD	P	PFM	T	T							0.000461823	0.000697999	0	0.000304629	1 (0.54)	0 (0)	0 (0)	0 (0)	0 (0)	0 (0)	1 (0.54)	0 (0)	0 (0)	0 (0)	0 (0)	0 (0)	0 (0)	0 (0)	0 (0)	0 (0)	0 (0)	0 (0)	0 (0)	0 (0)
BLM	NM_000057.2	15:91298087	c.1006A>G	p.Ser336Gly	0.0625	0.083	0.011		VUS	No Data	NP	NP	NP	T	B	P	PnFL	T	T											1 (0.54)	0 (0)	0 (0)	0 (0)	0 (0)	0 (0)	1 (0.54)	0 (0)	0 (0)	0 (0)	0 (0)	0 (0)	0 (0)	0 (0)	0 (0)	0 (0)	0 (0)	0 (0)	0 (0)	0 (0)
BLM	NM_000057.2	15:91304441	c.1838C>T	p.Thr613Ile	0.03225	0.215	0.019	rs550417200	VUS	No Data	NP	NP	NP	D	B	P	PnFL	T	T	0.000199681	0	0.0008	0	0	0				9.07046e-06	0 (0)	0 (0)	1 (0.09)	0 (0)	0 (0)	0 (0)	0 (0)	0 (0)	0 (0)	0 (0)	0 (0)	0 (0)	0 (0)	0 (0)	1 (0.21)	0 (0)	0 (0)	0 (0)	0 (0)	0 (0)
BLM	NM_000057.2	15:91306241	c.1928G>A	p.Arg643His	0.1795	0.404	0.034	rs12720097	Likely not pathogenic	ClinVar- conflicting	NP	Likely benign (1 star, multiple submitters, criteria provided by single submitter, GeneDx- likely benign; U of Chicago- likely benign (no criteria); ITMI- no assertion)	NP	T	B	DC	PnFN	T	T	0.000599042	0.002	0	0.0014	0	0	0.00384852	0.00465333	0.0022748	0.00316199	1 (0.54)	2 (0.65)	3 (0.27)	4 (0.6)	0 (0)	2 (0.78)	1 (0.54)	2 (0.72)	3 (0.48)	4 (0.65)	0 (0)	2 (0.87)	0 (0)	0 (0)	0 (0)	0 (0)	0 (0)	0 (0)	0 (0)	0 (0)
BLM	NM_000057.2	15:91306247	c.1934A>G	p.Gln645Arg	0.26875	0.196	0.024	rs377563699	VUS	No Data	NP	NP	NP	T	B	P	PnFN	T	T							7.69704e-05	0	0.00022748	2.48135e-05	0 (0)	0 (0)	1 (0.09)	0 (0)	0 (0)	0 (0)	0 (0)	0 (0)	0 (0)	0 (0)	0 (0)	0 (0)	0 (0)	0 (0)	1 (0.21)	0 (0)	0 (0)	0 (0)	0 (0)	0 (0)
BLM	NM_000057.2	15:91308570	c.2119C>T	p.Pro707Ser	0.347	0.457	0.018	rs146077918	Likely not pathogenic	ClinVar- 2 stars	NP	Likely benign (2 stars, criteria provided, multiple submitters, no conflicts, GeneDx and Pathway Genomics)	NP	T	B	DC	PnFN	T	T	0.000998403	0.004	0	0	0.001	0	0.00161638	0.002094	0.000682439	0.00161471	0 (0)	1 (0.33)	2 (0.18)	2 (0.3)	0 (0)	0 (0)	0 (0)	1 (0.36)	0 (0)	2 (0.33)	0 (0)	0 (0)	0 (0)	0 (0)	2 (0.43)	0 (0)	0 (0)	0 (0)	0 (0)	0 (0)
BLM	NM_000057.2	15:91308612	c.2161G>A	p.Val721Ile	0.0185	0.468	0.006	rs559554788	VUS	No Data	NP	NP	NP	T	B	DC	PnFN	T	T										1.64924e-05	0 (0)	0 (0)	1 (0.09)	0 (0)	0 (0)	0 (0)	0 (0)	0 (0)	1 (0.16)	0 (0)	0 (0)	0 (0)	0 (0)	0 (0)	0 (0)	0 (0)	0 (0)	0 (0)	0 (0)	0 (0)
BLM	NM_000057.2	15:91310209	c.2263A>G	p.Lys755Glu	0.14625	0.54	0.016	rs142551229	VUS	No Data	NP	NP	NP	T	B	DC	PnFN	T	T	0.00159744	0	0.0061	0	0	0	0.0014665	0	0.00432408	0.000339561	0 (0)	0 (0)	1 (0.09)	0 (0)	0 (0)	0 (0)	0 (0)	0 (0)	0 (0)	0 (0)	0 (0)	0 (0)	0 (0)	0 (0)	1 (0.21)	0 (0)	0 (0)	0 (0)	0 (0)	0 (0)
BLM	NM_000057.2	15:91310239	c.2293G>A	p.Val765Ile	0.3815	0.657	0.076	rs191789336	VUS	No Data	NP	NP	NP	T	pD	DC	PnFL	T	T	0.000199681	0	0	0	0	0.001				0.000341718	0 (0)	0 (0)	0 (0)	0 (0)	1 (0.74)	0 (0)	0 (0)	0 (0)	0 (0)	0 (0)	0 (0)	0 (0)	0 (0)	0 (0)	0 (0)	0 (0)	1 (4.17)	0 (0)	0 (0)	0 (0)
BLM	NM_000057.2	15:91312376	c.2321A>G	p.Asn774Ser	0.301	0.531	0.037		VUS	No Data	NP	NP	NP	T	B	DC	PnFN	T	T											0 (0)	0 (0)	0 (0)	1 (0.15)	0 (0)	0 (0)	0 (0)	0 (0)	0 (0)	1 (0.16)	0 (0)	0 (0)	0 (0)	0 (0)	0 (0)	0 (0)	0 (0)	0 (0)	0 (0)	0 (0)
BLM	NM_000057.2	15:91312417	c.2362C>A	p.Leu788Ile	0.47875	0.55	0.14	rs149754073	VUS	No Data	NP	NP	NP	T	PD	DC	PFM	T	T										0.00100488	0 (0)	0 (0)	0 (0)	0 (0)	0 (0)	1 (0.39)	0 (0)	0 (0)	0 (0)	0 (0)	0 (0)	1 (0.43)	0 (0)	0 (0)	0 (0)	0 (0)	0 (0)	0 (0)	0 (0)	0 (0)
BLM	NM_000057.2	15:91312426	c.2371C>T	p.Arg791Cys	0.449	0.628	0.096	rs55880859	VUS	GC eval	NP	NP	FP - PARTIAL LOSS OF FUNCTION	D	PD	DC	PFM	T	T	0.000199681	0	0	0	0	0.001	0.000153941	0.000116333	0.00022748	0.000148263	0 (0)	0 (0)	1 (0.09)	0 (0)	0 (0)	0 (0)	0 (0)	0 (0)	0 (0)	0 (0)	0 (0)	0 (0)	0 (0)	0 (0)	1 (0.21)	0 (0)	0 (0)	0 (0)	0 (0)	0 (0)
BLM	NM_000057.2	15:91312693	c.2432A>G	p.Tyr811Cys	0.38575	0.76	0.077	rs145029382	VUS	GC eval	NP	NP	FP - TOTAL LOSS OF FUNCTION	D	PD	DC	PFH	T	T							7.69704e-05	0.000116333	0	8.23859e-06	0 (0)	0 (0)	1 (0.09)	0 (0)	0 (0)	0 (0)	0 (0)	0 (0)	1 (0.16)	0 (0)	0 (0)	0 (0)	0 (0)	0 (0)	0 (0)	0 (0)	0 (0)	0 (0)	0 (0)	0 (0)
BLM	NM_000057.2	15:91312714	c.2453G>A	p.Arg818His	0.29625	0.737	0.053	rs780514723	VUS	No Data	NP	NP	NP	T	PD	DC	PFM	T	T										8.239e-06	0 (0)	0 (0)	0 (0)	1 (0.15)	0 (0)	0 (0)	0 (0)	0 (0)	0 (0)	1 (0.16)	0 (0)	0 (0)	0 (0)	0 (0)	0 (0)	0 (0)	0 (0)	0 (0)	0 (0)	0 (0)
BLM	NM_000057.2	15:91312735	c.2474C>T	p.Pro825Leu	0.283	0.768	0.064	rs749632465	VUS	No Data	NP	NP	NP	D	PD	DC	PFM	T	T										4.12011e-05	0 (0)	0 (0)	1 (0.09)	0 (0)	0 (0)	0 (0)	0 (0)	0 (0)	0 (0)	0 (0)	0 (0)	0 (0)	0 (0)	0 (0)	1 (0.21)	0 (0)	0 (0)	0 (0)	0 (0)	0 (0)
BLM	NM_000057.2	15:91326134	c.2638G>C	p.Glu880Gln	0.04	0.477	0.009	rs201770808	VUS	No Data	NP	NP	NP	T	B	DC	PnFL	T	T							0.000153941	0.000232666	0	2.51817e-05	0 (0)	0 (0)	0 (0)	1 (0.15)	0 (0)	0 (0)	0 (0)	0 (0)	0 (0)	1 (0.16)	0 (0)	0 (0)	0 (0)	0 (0)	0 (0)	0 (0)	0 (0)	0 (0)	0 (0)	0 (0)
BLM	NM_000057.2	15:91333898	c.2843C>A	p.Ala948Glu	0.814	0.941	0.475		VUS	No Data	NP	NP	NP	D	PD	DC	PFH	T	D											0 (0)	0 (0)	1 (0.09)	0 (0)	0 (0)	0 (0)	0 (0)	0 (0)	0 (0)	0 (0)	0 (0)	0 (0)	0 (0)	0 (0)	1 (0.21)	0 (0)	0 (0)	0 (0)	0 (0)	0 (0)
BLM	NM_000057.2	15:91333946	c.2891C>T	p.Ala964Val	0.39575	0.528	0.053		VUS	No Data	NP	NP	NP	T	B	DC	PnFL	T	T											0 (0)	0 (0)	1 (0.09)	0 (0)	0 (0)	0 (0)	0 (0)	0 (0)	1 (0.16)	0 (0)	0 (0)	0 (0)	0 (0)	0 (0)	0 (0)	0 (0)	0 (0)	0 (0)	0 (0)	0 (0)
BLM	NM_000057.2	15:91337505	c.3128C>A	p.Ala1043Asp	0.304	0.301		rs2229035	Not pathogenic	ClinVar- 2 stars	NP	Benign, 2 stars (Mar 19, 2016)	NP	T	B	DC	PnFL	T	T	0.00219649	0	0.0068	0.0029	0	0	0.00354173	0	0.0104641	0.0010002	0 (0)	0 (0)	1 (0.09)	1 (0.3)	1 (0.74)	0 (0)	0 (0)	0 (0)	0 (0)	0 (0)	0 (0)	0 (0)	0 (0)	0 (0)	1 (0.21)	1 (3.85)	1 (4.17)	0 (0)	0 (0)	0 (0)
BLM	NM_000057.2	15:91341567	c.3358G>A	p.Gly1120Arg	0.88825	0.806		rs139773499	VUS	GC eval	NP	NP	FP - PARTIAL LOSS OF FUNCTION	D	PD	P	PFM	T	D							7.7006e-05	0	0.00022748	1.64913e-05	0 (0)	0 (0)	1 (0.09)	0 (0)	0 (0)	0 (0)	0 (0)	0 (0)	0 (0)	0 (0)	0 (0)	0 (0)	0 (0)	0 (0)	1 (0.21)	0 (0)	0 (0)	0 (0)	0 (0)	0 (0)
BLM	NM_000057.2	15:91346819	c.3427G>A	p.Glu1143Lys	0.35275	0.546	0.045	rs140387675	VUS	No Data	NP	NP	NP	T	B	DC	PFM	T	T							0.000153941	0.000232666	0	0.000107135	0 (0)	1 (0.33)	0 (0)	0 (0)	0 (0)	0 (0)	0 (0)	1 (0.36)	0 (0)	0 (0)	0 (0)	0 (0)	0 (0)	0 (0)	0 (0)	0 (0)	0 (0)	0 (0)	0 (0)	0 (0)
BLM	NM_000057.2	15:91347430	c.3592G>A	p.Val1198Met	0.0405	0.449	0.004	rs142928725	VUS	GC eval	NP	Likely benign (1 star, criteria provided, single submitter- GeneDx)	NP	T	B	DC	PnFN	T	T	0.000399361	0	0.0015	0	0	0	0.000923645	0	0.00272975	0.000256555	0 (0)	0 (0)	1 (0.09)	0 (0)	0 (0)	0 (0)	0 (0)	0 (0)	0 (0)	0 (0)	0 (0)	0 (0)	0 (0)	0 (0)	1 (0.21)	0 (0)	0 (0)	0 (0)	0 (0)	0 (0)
BLM	NM_000057.2	15:91347463	c.3625T>A	p.Ser1209Thr	0.0765	0.187	0.02	rs1801256	VUS	No Data	NP	NP	NP	T	B	DC	PnFL	T	T							0.000307882	0.000465333	0	0.000305044	0 (0)	0 (0)	1 (0.09)	2 (0.3)	0 (0)	1 (0.39)	0 (0)	0 (0)	1 (0.16)	2 (0.33)	0 (0)	1 (0.43)	0 (0)	0 (0)	0 (0)	0 (0)	0 (0)	0 (0)	0 (0)	0 (0)
BLM	NM_000057.2	15:91354509	c.3949G>A	p.Glu1317Lys	0.0905	0.3	0.029	rs730880251	VUS	No Data	NP	NP	NP	T	B	P	PFM	T	T										0.000205975	0 (0)	0 (0)	1 (0.09)	0 (0)	0 (0)	0 (0)	0 (0)	0 (0)	0 (0)	0 (0)	0 (0)	0 (0)	0 (0)	0 (0)	1 (0.21)	0 (0)	0 (0)	0 (0)	0 (0)	0 (0)
BLM	NM_000057.2	15:91354551	c.3991A>G	p.Arg1331Gly	0.0385	0.256	0.008	rs150631940	VUS	GC eval	NP	Uncertain significance (1 star, criteria provided, single submitter- GeneDx)	NP	T	B	P	PnFL	T	T	0.000199681	0	0.0008	0	0	0	0.000153941	0	0.000454959	3.29772e-05	0 (0)	0 (0)	1 (0.09)	0 (0)	0 (0)	0 (0)	0 (0)	0 (0)	0 (0)	0 (0)	0 (0)	0 (0)	0 (0)	0 (0)	1 (0.21)	0 (0)	0 (0)	0 (0)	0 (0)	0 (0)
BLM	NM_000057.2	15:91358432	c.4177A>G	p.Asn1393Asp	0.05075	0.104	0.004	rs548600410	VUS	No Data	NP	NP	NP	T	B	P	PnFN	T	T											0 (0)	0 (0)	1 (0.09)	0 (0)	0 (0)	0 (0)	0 (0)	0 (0)	1 (0.16)	0 (0)	0 (0)	0 (0)	0 (0)	0 (0)	0 (0)	0 (0)	0 (0)	0 (0)	0 (0)	0 (0)
BMP4	NM_001202.3	14:54418817	c.124G>C	p.Ala42Pro	0.19325	0.447	0.073	rs140920120	VUS	GC eval	NP	NP	DM - TOOTH AGENESIS	T	B	P	PnFN	T	T							0.000461396	0.000697837	0	0.000281699	0 (0)	0 (0)	0 (0)	1 (0.15)	0 (0)	0 (0)	0 (0)	0 (0)	0 (0)	1 (0.16)	0 (0)	0 (0)	0 (0)	0 (0)	0 (0)	0 (0)	0 (0)	0 (0)	0 (0)	0 (0)
BMP4	NM_001202.3	14:54418713	c.228T>A	p.Ser76Arg	0.13075	0.361	0.025	rs114957446	VUS	No Data	NP	NP	NP	T	B	DC	PnFL	T	T	0.00159744	0	0.0061	0	0	0	0.00284484	0.000116279	0.00817068	0.000774497	0 (0)	0 (0)	5 (0.46)	0 (0)	0 (0)	0 (0)	0 (0)	0 (0)	0 (0)	0 (0)	0 (0)	0 (0)	0 (0)	0 (0)	5 (1.07)	0 (0)	0 (0)	0 (0)	0 (0)	0 (0)
BMP4	NM_001202.3	14:54418691	c.250C>G	p.Arg84Gly	0.39	0.715	0.077		VUS	No Data	NP	NP	NP	D	B	DC	PnFL	T	T											0 (0)	0 (0)	0 (0)	1 (0.15)	0 (0)	0 (0)	0 (0)	0 (0)	0 (0)	1 (0.16)	0 (0)	0 (0)	0 (0)	0 (0)	0 (0)	0 (0)	0 (0)	0 (0)	0 (0)	0 (0)
BMP4	NM_001202.3	14:54418669	c.272C>G	p.Ser91Cys	0.73875	0.772	0.068	rs121912767	VUS	GC eval	NP	Pathogenic (0 stars, no assertion criteria provided, OMIM)	DM - ORBICULARIS ORIS DEFECT	D	PD	DCA	PFM	T	D							0.000153775	0.000232558	0	0.000134197	0 (0)	0 (0)	0 (0)	0 (0)	0 (0)	1 (0.39)	0 (0)	0 (0)	0 (0)	0 (0)	0 (0)	1 (0.43)	0 (0)	0 (0)	0 (0)	0 (0)	0 (0)	0 (0)	0 (0)	0 (0)
BMP4	NM_001202.3	14:54418579	c.362A>G	p.His121Arg	0.6845	0.585	0.05	rs376960358	VUS	GC eval	NP	Pathogenic (0 stars, no assertion criteria provided, OMIM)	DM? - ANOPHTHALMIA & BLEPHAROPHIMOSIS	D	PD	DC	PFM	T	D							7.68994e-05	0.000116279	0	0.00039189	0 (0)	0 (0)	1 (0.09)	0 (0)	0 (0)	0 (0)	0 (0)	0 (0)	1 (0.16)	0 (0)	0 (0)	0 (0)	0 (0)	0 (0)	0 (0)	0 (0)	0 (0)	0 (0)	0 (0)	0 (0)
BMP4	NM_001202.3	14:54417411	c.566A>T	p.Glu189Val	0.1425	0.402	0.028	rs767438166	VUS	No Data	NP	NP	NP	T	B	DC	PnFL	T	T										8.24987e-06	0 (0)	0 (0)	1 (0.09)	0 (0)	0 (0)	0 (0)	0 (0)	0 (0)	0 (0)	0 (0)	0 (0)	0 (0)	0 (0)	0 (0)	1 (0.21)	0 (0)	0 (0)	0 (0)	0 (0)	0 (0)
BMP4	NM_001202.3	14:54417301	c.676C>T	p.Arg226Trp	0.2015	0.23	0.054	rs140590144	VUS	GC eval	NP	NP	FP - BMP4 VARIANT	D	pD	DC	PFM	T	T							0.000845763	0.00127907	0	0.0003957	0 (0)	0 (0)	0 (0)	1 (0.15)	0 (0)	0 (0)	0 (0)	0 (0)	0 (0)	1 (0.16)	0 (0)	0 (0)	0 (0)	0 (0)	0 (0)	0 (0)	0 (0)	0 (0)	0 (0)	0 (0)
BMP4	NM_001202.3	14:54417226	c.751C>T	p.His251Tyr	0.66425	0.867	0.098	rs200671094	VUS	GC eval	NP	NP	DM - HYPOSPADIAS	D	PD	DC	PFM	T	D	0.000798722	0	0	0	0	0.004				0.000123793	0 (0)	1 (0.33)	0 (0)	0 (0)	0 (0)	0 (0)	0 (0)	0 (0)	0 (0)	0 (0)	0 (0)	0 (0)	0 (0)	1 (3.33)	0 (0)	0 (0)	0 (0)	0 (0)	0 (0)	0 (0)
BMP4	NM_001202.3	14:54417171	c.806G>A	p.Arg269Gln	0.488	0.558	0.048	rs534215890	VUS	No Data	NP	NP	NP	T	PD	DC	PnFL	T	T	0.000399361	0	0	0	0.001	0.001				0.000289644	0 (0)	0 (0)	0 (0)	1 (0.15)	0 (0)	0 (0)	0 (0)	0 (0)	0 (0)	1 (0.16)	0 (0)	0 (0)	0 (0)	0 (0)	0 (0)	0 (0)	0 (0)	0 (0)	0 (0)	0 (0)
BMP4	NM_001202.3	14:54417120	c.857G>T	p.Arg286Leu	0.3305	0.344	0.072		VUS	No Data	NP	NP	NP	T	B	DC	PFM	T	T										8.2791e-06	0 (0)	0 (0)	1 (0.09)	0 (0)	0 (0)	0 (0)	0 (0)	0 (0)	0 (0)	0 (0)	0 (0)	0 (0)	0 (0)	0 (0)	1 (0.21)	0 (0)	0 (0)	0 (0)	0 (0)	0 (0)
BMP4	NM_001202.3	14:54417117	c.860G>A	p.Arg287His	0.495	0.769	0.025	rs121912768	VUS	GC eval	NP	Pathogenic (0 stars, no assertion criteria provided, OMIM)	DM - ORBICULARIS ORIS DEFECT	D	B	DCA	PFM	T	T	0.00159744	0.001	0.0053	0	0	0	0.00138398	0.000348837	0.00340445	0.000753473	0 (0)	0 (0)	2 (0.18)	1 (0.15)	0 (0)	0 (0)	0 (0)	0 (0)	0 (0)	0 (0)	0 (0)	0 (0)	0 (0)	0 (0)	2 (0.43)	1 (1.92)	0 (0)	0 (0)	0 (0)	0 (0)
BMP4	NM_001202.3	14:54417079	c.898C>T	p.Arg300Trp	0.4305	0.398	0.129	rs182373336	VUS	No Data	NP	NP	NP	D	pD	DC	PFM	T	T	0.000199681	0.001	0	0	0	0				4.13196e-05	0 (0)	0 (0)	1 (0.09)	0 (0)	0 (0)	0 (0)	0 (0)	0 (0)	1 (0.16)	0 (0)	0 (0)	0 (0)	0 (0)	0 (0)	0 (0)	0 (0)	0 (0)	0 (0)	0 (0)	0 (0)
BMPR1A	NM_004329.2	10:88649825	c.74A>G	p.Asn25Ser	0.31	0.512	0.019		VUS	No Data	NP	NP	NP	T	B	DC	PnFN	D	T											0 (0)	0 (0)	1 (0.09)	0 (0)	0 (0)	0 (0)	0 (0)	0 (0)	1 (0.16)	0 (0)	0 (0)	0 (0)	0 (0)	0 (0)	0 (0)	0 (0)	0 (0)	0 (0)	0 (0)	0 (0)
BMPR1A	NM_004329.2	10:88649834	c.83G>A	p.Ser28Asn	0.26725	0.23	0.027	rs371904636	VUS	GC eval	NP	Uncertain significance	NP	T	B	P	PnFN	D	T							7.68876e-05	0	0.000226963		0 (0)	0 (0)	1 (0.09)	0 (0)	0 (0)	0 (0)	0 (0)	0 (0)	0 (0)	0 (0)	0 (0)	0 (0)	0 (0)	0 (0)	1 (0.21)	0 (0)	0 (0)	0 (0)	0 (0)	0 (0)
BMPR1A	NM_004329.2	10:88672028	c.562C>T	p.Arg188Cys	0.27	0.441	0.018		VUS	No Data	NP	NP	NP	T	B	DC	PnFL	D	T											1 (0.54)	0 (0)	0 (0)	0 (0)	0 (0)	0 (0)	1 (0.54)	0 (0)	0 (0)	0 (0)	0 (0)	0 (0)	0 (0)	0 (0)	0 (0)	0 (0)	0 (0)	0 (0)	0 (0)	0 (0)
BMPR1A	NM_004329.2	10:88681437	c.1327C>T	p.Arg443Cys	0.9015	0.962	0.216	rs35619497	VUS	ClinVar- conflicting		Conflicting interpretations of pathogenicity, not provided	DM - POLYPOSIS, JUVENILE INTESTINAL	D	PD	DC	PFM	D	D	0.000998403	0.002	0	0.0043	0	0	0.000538213	0.000697674	0.000226963	0.000609505	0 (0)	0 (0)	1 (0.09)	0 (0)	0 (0)	0 (0)	0 (0)	0 (0)	0 (0)	0 (0)	0 (0)	0 (0)	0 (0)	0 (0)	1 (0.21)	0 (0)	0 (0)	0 (0)	0 (0)	0 (0)
BMPR1A	NM_004329.2	10:88683223	c.1433G>A	p.Arg478His	0.40125	0.546	0.058	rs113849804	VUS	ClinVar- 2 stars	NP	Uncertain significance	NP	D	B	DC	PnFL	D	D							0.000230663	0.000232558	0.000226963	0.000140021	0 (0)	0 (0)	0 (0)	1 (0.15)	0 (0)	0 (0)	0 (0)	0 (0)	0 (0)	1 (0.16)	0 (0)	0 (0)	0 (0)	0 (0)	0 (0)	0 (0)	0 (0)	0 (0)	0 (0)	0 (0)
BMPR1A	NM_004329.2	10:88683228	c.1438C>T	p.Arg480Trp	0.6075	0.934	0.091		VUS	GC eval	NP	NP	DM - JUVENILE POLYPOSIS SYNDROME	D	PD	DC	PFH	T	D											0 (0)	0 (0)	0 (0)	1 (0.15)	0 (0)	0 (0)	0 (0)	0 (0)	0 (0)	1 (0.16)	0 (0)	0 (0)	0 (0)	0 (0)	0 (0)	0 (0)	0 (0)	0 (0)	0 (0)	0 (0)
BUB1	NM_004336.4	2:111431902	c.67C>G	p.Pro23Ala	0.7325	0.69	0.265		VUS	No Data	NP	NP	NP	D	PD	DC	PFM	T	D											0 (0)	0 (0)	0 (0)	1 (0.15)	0 (0)	0 (0)	0 (0)	0 (0)	0 (0)	1 (0.16)	0 (0)	0 (0)	0 (0)	0 (0)	0 (0)	0 (0)	0 (0)	0 (0)	0 (0)	0 (0)
BUB1	NM_004336.4	2:111430340	c.320G>A	p.Gly107Glu	0.10625	0.544	0.009	rs369472330	VUS	No Data	NP	NP	NP	T	B	P	PnFN	T	T							7.68876e-05	0.000116279	0	4.94943e-05	0 (0)	1 (0.33)	0 (0)	0 (0)	0 (0)	0 (0)	0 (0)	1 (0.36)	0 (0)	0 (0)	0 (0)	0 (0)	0 (0)	0 (0)	0 (0)	0 (0)	0 (0)	0 (0)	0 (0)	0 (0)
BUB1	NM_004336.4	2:111427107	c.490A>G	p.Asn164Asp	0.02825	0.272	0.01		VUS	No Data	NP	NP	NP	T	B	P	PnFL	T	T											0 (0)	0 (0)	0 (0)	1 (0.15)	0 (0)	0 (0)	0 (0)	0 (0)	0 (0)	1 (0.16)	0 (0)	0 (0)	0 (0)	0 (0)	0 (0)	0 (0)	0 (0)	0 (0)	0 (0)	0 (0)
BUB1	NM_004336.4	2:111427074	c.523A>C	p.Lys175Gln	0.0165	0.306	0.009	rs772559602	VUS	No Data	NP	NP	NP	T	B	P	PnFL	T	T										1.64818e-05	0 (0)	1 (0.33)	0 (0)	0 (0)	0 (0)	0 (0)	0 (0)	1 (0.36)	0 (0)	0 (0)	0 (0)	0 (0)	0 (0)	0 (0)	0 (0)	0 (0)	0 (0)	0 (0)	0 (0)	0 (0)
BUB1	NM_004336.4	2:111425226	c.677C>T	p.Ala226Val	0.06275	0.2	0.007	rs61730706	VUS	No Data	NP	NP	NP	T	pD	P	PnFL	T	T	0.00119808	0.006	0	0	0	0	0.0024604	0.00348837	0.000453926	0.00192381	1 (0.54)	2 (0.65)	3 (0.27)	5 (0.75)	0 (0)	0 (0)	1 (0.54)	2 (0.72)	2 (0.32)	5 (0.81)	0 (0)	0 (0)	0 (0)	0 (0)	1 (0.21)	0 (0)	0 (0)	0 (0)	0 (0)	0 (0)
BUB1	NM_004336.4	2:111419367	c.1009G>A	p.Ala337Thr	0.04525	0.162	0.004	rs147435577	VUS	No Data	NP	NP	NP	T	B	P	PnFL	T	T							7.68876e-05	0.000116279	0	2.48049e-05	0 (0)	0 (0)	1 (0.09)	0 (0)	0 (0)	0 (0)	0 (0)	0 (0)	0 (0)	0 (0)	0 (0)	0 (0)	0 (0)	0 (0)	1 (0.21)	0 (0)	0 (0)	0 (0)	0 (0)	0 (0)
BUB1	NM_004336.4	2:111414645	c.1666C>G	p.Arg556Gly	0.12175	0.313	0.042	rs147598051	VUS	No Data	NP	NP	NP	T	PD	DC	PFM	T	T							7.68876e-05	0.000116279	0		0 (0)	1 (0.33)	0 (0)	0 (0)	0 (0)	0 (0)	0 (0)	1 (0.36)	0 (0)	0 (0)	0 (0)	0 (0)	0 (0)	0 (0)	0 (0)	0 (0)	0 (0)	0 (0)	0 (0)	0 (0)
BUB1	NM_004336.4	2:111413351	c.1841T>G	p.Leu614Arg	0.0515	0.397	0.014		VUS	No Data	NP	NP	NP	T	pD	P	PnFL	T	T											0 (0)	0 (0)	1 (0.09)	0 (0)	0 (0)	0 (0)	0 (0)	0 (0)	1 (0.16)	0 (0)	0 (0)	0 (0)	0 (0)	0 (0)	0 (0)	0 (0)	0 (0)	0 (0)	0 (0)	0 (0)
BUB1	NM_004336.4	2:111413333	c.1859A>C	p.His620Pro	0.018	0.373	0.004	rs148734139	VUS	No Data	NP	NP	NP	T	B	P	PnFN	T	T	0.000998403	0	0.0038	0	0	0	0.0018453	0	0.00544712	0.000395765	0 (0)	0 (0)	1 (0.09)	0 (0)	0 (0)	0 (0)	0 (0)	0 (0)	0 (0)	0 (0)	0 (0)	0 (0)	0 (0)	0 (0)	1 (0.21)	0 (0)	0 (0)	0 (0)	0 (0)	0 (0)
BUB1	NM_004336.4	2:111406919	c.2239A>G	p.Ile747Val	0.1815	0.366	0.041		VUS	No Data	NP	NP	NP	T	PD	DC	PFM	T	T											0 (0)	0 (0)	0 (0)	1 (0.15)	0 (0)	0 (0)	0 (0)	0 (0)	0 (0)	1 (0.16)	0 (0)	0 (0)	0 (0)	0 (0)	0 (0)	0 (0)	0 (0)	0 (0)	0 (0)	0 (0)
BUB1	NM_004336.4	2:111399742	c.2417A>G	p.Gln806Arg	0.06075	0.491	0.044		VUS	No Data	NP	NP	NP	T	B	P	PnFN	T	T											0 (0)	0 (0)	1 (0.09)	0 (0)	0 (0)	0 (0)	0 (0)	0 (0)	1 (0.16)	0 (0)	0 (0)	0 (0)	0 (0)	0 (0)	0 (0)	0 (0)	0 (0)	0 (0)	0 (0)	0 (0)
BUB1	NM_004336.4	2:111399307	c.2537A>G	p.Gln846Arg	0.14175	0.675	0.01	rs145104409	VUS	No Data	NP	NP	NP	T	B	P	PnFN	T	T							7.68876e-05	0	0.000226963	4.12133e-05	0 (0)	0 (0)	1 (0.09)	0 (0)	0 (0)	0 (0)	0 (0)	0 (0)	0 (0)	0 (0)	0 (0)	0 (0)	0 (0)	0 (0)	1 (0.21)	0 (0)	0 (0)	0 (0)	0 (0)	0 (0)
BUB1	NM_004336.4	2:111398885	c.2782G>A	p.Gly928Arg	0.13825	0.621	0.02	rs370046867	VUS	No Data	NP	NP	NP	T	B	DC	PnFN	T	T							0.000153775	0	0.000453926		0 (0)	0 (0)	1 (0.09)	0 (0)	0 (0)	0 (0)	0 (0)	0 (0)	0 (0)	0 (0)	0 (0)	0 (0)	0 (0)	0 (0)	1 (0.21)	0 (0)	0 (0)	0 (0)	0 (0)	0 (0)
BUB1	NM_004336.4	2:111398768	c.2798A>T	p.Asp933Val	0.122	0.511	0.028	rs200156187	VUS	No Data	NP	NP	NP	T	pD	DC	PFM	T	T	0.000199681	0.001	0	0	0	0					0 (0)	0 (0)	0 (0)	1 (0.15)	0 (0)	0 (0)	0 (0)	0 (0)	0 (0)	1 (0.16)	0 (0)	0 (0)	0 (0)	0 (0)	0 (0)	0 (0)	0 (0)	0 (0)	0 (0)	0 (0)
BUB1	NM_004336.4	2:111398765	c.2801A>G	p.Asp934Gly	0.028	0.48	0.004		VUS	No Data	NP	NP	NP	T	B	P	PnFN	T	T											0 (0)	0 (0)	1 (0.09)	0 (0)	0 (0)	0 (0)	0 (0)	0 (0)	0 (0)	0 (0)	0 (0)	0 (0)	0 (0)	0 (0)	1 (0.21)	0 (0)	0 (0)	0 (0)	0 (0)	0 (0)
BUB1	NM_004336.4	2:111398645	c.2921T>C	p.Val974Ala	0.19175	0.592	0.019		VUS	No Data	NP	NP	NP	T	B	P	PnFL	T	T											1 (0.54)	0 (0)	0 (0)	0 (0)	0 (0)	0 (0)	1 (0.54)	0 (0)	0 (0)	0 (0)	0 (0)	0 (0)	0 (0)	0 (0)	0 (0)	0 (0)	0 (0)	0 (0)	0 (0)	0 (0)
BUB1	NM_004336.4	2:111397346	c.3035A>C	p.Glu1012Ala	0.078	0.508	0.01	rs369159867	VUS	No Data	NP	NP	NP	T	B	P	PnFN	T	T							7.68876e-05	0.000116279	0	8.2481e-06	0 (0)	0 (0)	0 (0)	1 (0.15)	0 (0)	0 (0)	0 (0)	0 (0)	0 (0)	1 (0.16)	0 (0)	0 (0)	0 (0)	0 (0)	0 (0)	0 (0)	0 (0)	0 (0)	0 (0)	0 (0)
BUB1	NM_004336.4	2:111395707	c.3092T>A	p.Phe1031Tyr	0.24225	0.74	0.012	rs199887786	VUS	No Data	NP	NP	NP	T	PD	DC	PFM	T	T							0.000153775	0.000232558	0	9.79701e-05	0 (0)	0 (0)	1 (0.09)	0 (0)	0 (0)	0 (0)	0 (0)	0 (0)	1 (0.16)	0 (0)	0 (0)	0 (0)	0 (0)	0 (0)	0 (0)	0 (0)	0 (0)	0 (0)	0 (0)	0 (0)
CDH1	NM_004360.3	16:68772239	c.88C>A	p.Pro30Thr	0.5915	0.779	0.26	rs139866691	Not pathogenic/Likely not pathogenic	GC eval	NP	Benign/Likely benign, not provided (2 stars)	DM - OROFACIAL CLEFTING	T	pD	P	PFM	D	T	0.000399361	0.002	0	0	0	0	0.00104842	0.00160772	0	0.000937994	0 (0)	0 (0)	3 (0.27)	3 (0.45)	0 (0)	1 (0.39)	0 (0)	0 (0)	3 (0.48)	3 (0.49)	0 (0)	1 (0.43)	0 (0)	0 (0)	0 (0)	0 (0)	0 (0)	0 (0)	0 (0)	0 (0)
CDH1	NM_004360.3	16:68835573	c.164T>G	p.Val55Gly	0.5745	0.821	0.405		VUS	ClinVar- 2 stars	NP	Uncertain significance (2 star VUS)	NP		PD	DC	PFM	T	T										1.64731e-05	0 (0)	0 (0)	1 (0.09)	0 (0)	0 (0)	0 (0)	0 (0)	0 (0)	1 (0.16)	0 (0)	0 (0)	0 (0)	0 (0)	0 (0)	0 (0)	0 (0)	0 (0)	0 (0)	0 (0)	0 (0)
CDH1	NM_004360.3	16:68835623	c.214G>A	p.Asp72Asn	0.157	0.566	0.047	rs35606263	VUS	ClinVar- 2 stars	NP	Uncertain significance (2 star VUS)	NP	T	PD	DC	PnFL	T	T							0.00023084	0.000232558	0.00022748	8.23642e-05	0 (0)	1 (0.33)	0 (0)	0 (0)	0 (0)	0 (0)	0 (0)	1 (0.36)	0 (0)	0 (0)	0 (0)	0 (0)	0 (0)	0 (0)	0 (0)	0 (0)	0 (0)	0 (0)	0 (0)	0 (0)
CDH1	NM_004360.3	16:68842735	c.671G>A	p.Arg224His	0.06475	0.437	0.007		VUS	GC eval	NP	Uncertain significance (2 stars VUS)	NP	T	B	P	PnFN	T	T										3.31093e-05	0 (0)	0 (0)	1 (0.09)	0 (0)	0 (0)	0 (0)	0 (0)	0 (0)	1 (0.16)	0 (0)	0 (0)	0 (0)	0 (0)	0 (0)	0 (0)	0 (0)	0 (0)	0 (0)	0 (0)	0 (0)
CDH1	NM_004360.3	16:68842743	c.679A>G	p.Thr227Ala	0.027	0.286	0.01		VUS	No Data	NP	NP	NP	T	B	P	PnFN	T	T											0 (0)	0 (0)	1 (0.09)	0 (0)	0 (0)	0 (0)	0 (0)	0 (0)	0 (0)	0 (0)	0 (0)	0 (0)	0 (0)	0 (0)	1 (0.21)	0 (0)	0 (0)	0 (0)	0 (0)	0 (0)
CDH1	NM_004360.3	16:68844220	c.808T>G	p.Ser270Ala	0.2555	0.814	0.03	rs587776399	VUS	ClinVar- 2 stars	NP	Conflicting interpretations of pathogenicity, not provided (2 star, 1 likely benign, 2 classify VUS)	DM- PROSTATE CANCER	D	B	P	PnFL	T	T										0.000370706	0 (0)	0 (0)	1 (0.09)	0 (0)	0 (0)	0 (0)	0 (0)	0 (0)	1 (0.16)	0 (0)	0 (0)	0 (0)	0 (0)	0 (0)	0 (0)	0 (0)	0 (0)	0 (0)	0 (0)	0 (0)
CDH1	NM_004360.3	16:68845646	c.892G>A	p.Ala298Thr	0.22325	0.899	0.031	rs142822590	VUS	GC eval	NP	Conflicting interpretations of pathogenicity (1 star, 2 classify likely benign; 3 classify VUS)	DM - GASTRIC CANCER	T	PD	P	PFM	T	T	0.000399361	0.001	0	0	0.001	0	0.000153894	0.000232558	0	0.000535385	0 (0)	2 (0.65)	0 (0)	0 (0)	0 (0)	0 (0)	0 (0)	2 (0.72)	0 (0)	0 (0)	0 (0)	0 (0)	0 (0)	0 (0)	0 (0)	0 (0)	0 (0)	0 (0)	0 (0)	0 (0)
CDH1	NM_004360.3	16:68847322	c.1244T>C	p.Ile415Thr	0.44775	0.723	0.207	rs587782372	VUS	GC eval	NP	Uncertain significance (1 star VUS)	NP	D	PD	DC	PFH	T	D										8.23642e-06	0 (0)	0 (0)	1 (0.09)	0 (0)	0 (0)	0 (0)	0 (0)	0 (0)	0 (0)	0 (0)	0 (0)	0 (0)	0 (0)	0 (0)	1 (0.21)	0 (0)	0 (0)	0 (0)	0 (0)	0 (0)
CDH1	NM_004360.3	16:68849563	c.1466C>T	p.Pro489Leu	0.14925	0.423	0.034	rs766713582	VUS	No Data	NP	NP	NP	T	B	P	PFM	T	T										8.23642e-06	1 (0.54)	0 (0)	0 (0)	0 (0)	0 (0)	0 (0)	1 (0.54)	0 (0)	0 (0)	0 (0)	0 (0)	0 (0)	0 (0)	0 (0)	0 (0)	0 (0)	0 (0)	0 (0)	0 (0)	0 (0)
CDH1	NM_004360.3	16:68855966	c.1774G>A	p.Ala592Thr	0.38125	0.82	0.048	rs35187787	Likely Polymorphism	Internal Variant Database	NP	Conflicting interpretations of pathogenicity, not provided	DM? -BREAST CANCER	D	B	DC	PnFL	T	T	0.00119808	0.002	0.0008	0.0029	0.001	0	0.00453986	0.00627907	0.0011374	0.0032122	1 (0.54)	1 (0.33)	3 (0.27)	3 (0.45)	2 (1.47)	3 (1.16)	1 (0.54)	1 (0.36)	3 (0.48)	3 (0.49)	2 (1.79)	3 (1.3)	0 (0)	0 (0)	0 (0)	0 (0)	0 (0)	0 (0)	0 (0)	0 (0)
CDH1	NM_004360.3	16:68855985	c.1793G>A	p.Arg598Gln	0.12625	0.387	0.034	rs780759537	VUS	GC eval	NP	Uncertain significance (2 stars VUS)	NP	T	B	DC	PnFL	T	T										1.64728e-05	0 (0)	1 (0.33)	0 (0)	0 (0)	0 (0)	0 (0)	0 (0)	1 (0.36)	0 (0)	0 (0)	0 (0)	0 (0)	0 (0)	0 (0)	0 (0)	0 (0)	0 (0)	0 (0)	0 (0)	0 (0)
CDH1	NM_004360.3	16:68857469	c.2104G>A	p.Glu702Lys	0.07825	0.595	0.018	rs149127230	VUS	ClinVar- 2 stars	NP	Conflicting interpretations of pathogenicity (2 star, 1 likely benign, 2 VUS)	NP	T	B	P	PnFL	T	T							0.000692521	0.000116279	0.00181984	0.000214592	0 (0)	0 (0)	2 (0.18)	0 (0)	0 (0)	0 (0)	0 (0)	0 (0)	0 (0)	0 (0)	0 (0)	0 (0)	0 (0)	0 (0)	2 (0.43)	0 (0)	0 (0)	0 (0)	0 (0)	0 (0)
CDH1	NM_004360.3	16:68863624	c.2363C>T	p.Ala788Val	0.363	0.503	0.098	rs139096339	VUS	GC eval	NP	Uncertain significance (1 star VUS)	NP	T	B	DC	PnFN	T	T							7.69468e-05	0	0.00022748	8.24362e-06	0 (0)	0 (0)	1 (0.09)	0 (0)	0 (0)	0 (0)	0 (0)	0 (0)	0 (0)	0 (0)	0 (0)	0 (0)	0 (0)	0 (0)	1 (0.21)	0 (0)	0 (0)	0 (0)	0 (0)	0 (0)
CDH1	NM_004360.3	16:68863630	c.2369C>T	p.Thr790Ile	0.32	0.445	0.124	rs587780120	VUS	ClinVar- 2 stars	NP	Uncertain significance (2 star VUS)	NP	T	PD	DC	PnFL	T	T											0 (0)	0 (0)	0 (0)	0 (0)	0 (0)	1 (0.39)	0 (0)	0 (0)	0 (0)	0 (0)	0 (0)	0 (0)	0 (0)	0 (0)	0 (0)	0 (0)	0 (0)	1 (3.57)	0 (0)	0 (0)
CDH1	NM_004360.3	16:68863659	c.2398C>T	p.Arg800Cys	0.6555	0.671	0.216	rs587782162	VUS	ClinVar- 2 stars	NP	Uncertain significance (2 star VUS)	NP	D	PD	DC	PFM	T	D										8.25887e-06	0 (0)	0 (0)	1 (0.09)	0 (0)	0 (0)	0 (0)	0 (0)	0 (0)	0 (0)	0 (0)	0 (0)	0 (0)	0 (0)	0 (0)	1 (0.21)	0 (0)	0 (0)	0 (0)	0 (0)	0 (0)
CDH1	NM_004360.3	16:68867247	c.2494G>A	p.Val832Met	0.69575	0.851	0.104	rs35572355	VUS	ClinVar- 2 stars	NP	Conflicting interpretations of pathogenicity, not provided (1 star, 1 pathogenic, 1 likely pathogenic, 2 star for VUS)	DM - GASTRIC CANCER	D	PD	DC	PFM	T	D	0.000399361	0	0	0	0	0.002	0.000153894	0.000116279	0.00022748	0.000238856	0 (0)	0 (0)	0 (0)	0 (0)	1 (0.74)	0 (0)	0 (0)	0 (0)	0 (0)	0 (0)	0 (0)	0 (0)	0 (0)	0 (0)	0 (0)	0 (0)	1 (4.17)	0 (0)	0 (0)	0 (0)
CDH1	NM_004360.3	16:68867355	c.2602C>A	p.Arg868Ser	0.61475	0.913	0.234		VUS	No Data	NP	NP	NP	D	PD	DC	PFH	T	D											0 (0)	0 (0)	1 (0.09)	0 (0)	0 (0)	0 (0)	0 (0)	0 (0)	0 (0)	0 (0)	0 (0)	0 (0)	0 (0)	0 (0)	1 (0.21)	0 (0)	0 (0)	0 (0)	0 (0)	0 (0)
CDKN1B	NM_004064.3	12:12870979	c.206C>T	p.Pro69Leu	0.9525	0.853	0.702	rs777354267	VUS	GC eval	NP	Pathogenic (0 stars, no assertion criteria provided, OMIM)	DM - MULTIPLE ENDOCRINE NEOPLASIA	D	PD	DC	PFM	D	D										8.23968e-06	0 (0)	0 (0)	0 (0)	1 (0.15)	0 (0)	0 (0)	0 (0)	0 (0)	0 (0)	1 (0.16)	0 (0)	0 (0)	0 (0)	0 (0)	0 (0)	0 (0)	0 (0)	0 (0)	0 (0)	0 (0)
CDKN1B	NM_004064.3	12:12871129	c.356T>C	p.Ile119Thr	0.34675	0.537	0.015	rs142833529	VUS	No Data	NP	NP	NP	T	B	P	PnFL	T	T	0.000399361	0.002	0	0	0	0	0.00030774	0.000465441	0	0.000472314	0 (0)	0 (0)	1 (0.09)	0 (0)	0 (0)	1 (0.39)	0 (0)	0 (0)	1 (0.16)	0 (0)	0 (0)	1 (0.43)	0 (0)	0 (0)	0 (0)	0 (0)	0 (0)	0 (0)	0 (0)	0 (0)
CDKN1B	NM_004064.3	12:12871170	c.397C>A	p.Pro133Thr	0.18925	0.34	0.013	rs137985549	VUS	No Data	NP	NP	NP	T	B	P	PnFN	T	T	0.000199681	0	0	0	0.001	0	0.00030755	0.000348837	0.000226963	0.000520851	1 (0.54)	0 (0)	0 (0)	0 (0)	0 (0)	0 (0)	1 (0.54)	0 (0)	0 (0)	0 (0)	0 (0)	0 (0)	0 (0)	0 (0)	0 (0)	0 (0)	0 (0)	0 (0)	0 (0)	0 (0)
CDKN1B	NM_004064.3	12:12871186	c.413C>T	p.Ser138Leu	0.17225	0.145	0.021		VUS	No Data	NP	NP	NP	D	B	P	PnFL	T	T											0 (0)	0 (0)	1 (0.09)	0 (0)	0 (0)	0 (0)	0 (0)	0 (0)	0 (0)	0 (0)	0 (0)	0 (0)	0 (0)	0 (0)	1 (0.21)	0 (0)	0 (0)	0 (0)	0 (0)	0 (0)
CDKN1B	NM_004064.3	12:12871198	c.425C>T	p.Thr142Met	0.047	0.159	0.013		VUS	No Data	NP	NP	NP	T	B	P	PnFL	T	T										5.12899e-05	0 (0)	0 (0)	1 (0.09)	0 (0)	0 (0)	0 (0)	0 (0)	0 (0)	0 (0)	0 (0)	0 (0)	0 (0)	0 (0)	0 (0)	1 (0.21)	0 (0)	0 (0)	0 (0)	0 (0)	0 (0)
CDKN1B	NM_004064.3	12:12871860	c.577C>T	p.Leu193Phe	0.067	0.214		rs73281150	VUS	No Data	NP	NP	NP	T	pD	DC	PnFL	T	T	0.00319489	0	0.0106	0.0029	0	0	0.00415193	0.000116279	0.0120291	0.0010842	1 (0.54)	0 (0)	3 (0.27)	1 (0.15)	0 (0)	0 (0)	1 (0.54)	0 (0)	0 (0)	0 (0)	0 (0)	0 (0)	0 (0)	0 (0)	3 (0.64)	1 (1.92)	0 (0)	0 (0)	0 (0)	0 (0)
CDKN2A	NM_000077.4	9:21970993	c.365G>T	p.Gly122Val	0.8805	0.942	0.668	rs373291490	VUS	ClinVar- 2 stars	NP	Uncertain, 2 stars (Feb 23, 2016)	NP	D	PD	DC	PFM	D	D							7.69231e-05	0	0.000227066	6.01943e-05	0 (0)	0 (0)	1 (0.09)	0 (0)	0 (0)	0 (0)	0 (0)	0 (0)	0 (0)	0 (0)	0 (0)	0 (0)	0 (0)	0 (0)	1 (0.22)	0 (0)	0 (0)	0 (0)	0 (0)	0 (0)
CDKN2A	NM_000077.4	9:21970989	c.369T>A	p.His123Gln	0.523	0.653	0.39	rs6413463	Not pathogenic/Likely not pathogenic	ClinVar- 2 stars	NP	Benign/Likely Benign, 2 stars (Oct 2, 2015)	NP	D	PD	DC	PnFL	T	T	0.00219649	0	0.0083	0	0	0	0.00115385	0	0.00340599	0.000334345	0 (0)	0 (0)	1 (0.09)	0 (0)	0 (0)	0 (0)	0 (0)	0 (0)	0 (0)	0 (0)	0 (0)	0 (0)	0 (0)	0 (0)	1 (0.22)	0 (0)	0 (0)	0 (0)	0 (0)	0 (0)
CDKN2A	NM_000077.4	9:21970985	c.373G>C	p.Asp125His	0.426	0.791	0.064	rs146179135	VUS	ClinVar- 2 stars	NP	Uncertain, 2 stars (Mar 25, 2016)	NP	T	B	P	PnFL	T	T	0.000199681	0.001	0	0	0	0	0.000153846	0.000116333	0.000227066	5.99305e-05	2 (1.1)	0 (0)	0 (0)	1 (0.15)	0 (0)	0 (0)	2 (1.11)	0 (0)	0 (0)	1 (0.16)	0 (0)	0 (0)	0 (0)	0 (0)	0 (0)	0 (0)	0 (0)	0 (0)	0 (0)	0 (0)
CDKN2A	NM_000077.4	9:21970979	c.379G>T	p.Ala127Ser	0.465	0.846		rs6413464	Not pathogenic	ClinVar- 2 stars	NP	Benign, 2 stars (Mar 19, 2016)	NP	D	pD	DC	PnFL	T	T	0.00738818	0	0.0272	0.0014	0	0	0.0054607	0	0.0161144	0.00157171	0 (0)	0 (0)	4 (0.37)	1 (0.15)	0 (0)	0 (0)	0 (0)	0 (0)	0 (0)	0 (0)	0 (0)	0 (0)	0 (0)	0 (0)	4 (0.87)	1 (1.92)	0 (0)	0 (0)	0 (0)	0 (0)
CDKN2A	NM_000077.4	9:21970928	c.430C>T	p.Arg144Cys	0.5	0.809	0.015	rs116150891	Likely not pathogenic	ClinVar- 2 stars	NP	Likely benign 2 star	DM - OESOPHAGEAL TUMORS	D	B	P	PFM	T	T	0.00279553	0	0.0098	0.0014	0	0	0.00222974	0	0.00658193	0.000640993	0 (0)	0 (0)	8 (0.75)	0 (0)	0 (0)	0 (0)	0 (0)	0 (0)	0 (0)	0 (0)	0 (0)	0 (0)	0 (0)	0 (0)	8 (1.76)	0 (0)	0 (0)	0 (0)	0 (0)	0 (0)
CDKN2A	NM_000077.4	9:21970916	c.442G>A	p.Ala148Thr	0.29675	0.11		rs3731249	Not pathogenic	ClinVar- 2 stars	NP	Benign, 2 stars (Nov 10, 2015)	NP	T	B	P	PnFL	T	T	0.00698882	0.0249	0	0.0144	0	0	0.0225281	0.032093	0.00385837	0.0227793	6 (3.41)	12 (4.42)	20 (1.89)	18 (2.81)	6 (4.41)	9 (3.69)	6 (3.45)	12 (4.92)	18 (2.97)	18 (3.05)	5 (4.46)	9 (4.17)	0 (0)	0 (0)	2 (0.44)	0 (0)	1 (4.17)	0 (0)	0 (0)	0 (0)
CHEK2	NM_007194.3	22:29130645	c.65A>G	p.His22Arg	0.09275	.	0.063		VUS	No Data	NP	NP	NP	T	B	P	PnFN	D	T											0 (0)	0 (0)	1 (0.09)	0 (0)	0 (0)	0 (0)	0 (0)	0 (0)	1 (0.16)	0 (0)	0 (0)	0 (0)	0 (0)	0 (0)	0 (0)	0 (0)	0 (0)	0 (0)	0 (0)	0 (0)
CHEK2	NM_007194.3	22:29130576	c.134C>T	p.Thr45Met	0.16175	.	0.051		VUS	ClinVar- 2 stars	NP	Uncertain, 2 stars (Jan 25, 2016)	NP	D	pD	P	PnFN	D	D	0.000199681	0	0	0.0014	0	0				1.65183e-05	0 (0)	0 (0)	1 (0.09)	0 (0)	0 (0)	0 (0)	0 (0)	0 (0)	0 (0)	0 (0)	0 (0)	0 (0)	0 (0)	0 (0)	1 (0.21)	0 (0)	0 (0)	0 (0)	0 (0)	0 (0)
CHEK2	NM_007194.3	22:29130456	c.254C>T	p.Pro85Leu	0.0655	0.322	0.022	rs17883862	Polymorphism	Internal Variant Database	NP	Conflicting interpretations of pathogenicity, not provided	FP - REDUCED ACTIVITY	T	PD	P	PnFN	D	D	0.00139776	0	0.0053	0	0	0	0.00238352	0	0.00703586	0.000882853	0 (0)	0 (0)	4 (0.36)	1 (0.15)	0 (0)	0 (0)	0 (0)	0 (0)	0 (0)	0 (0)	0 (0)	0 (0)	0 (0)	0 (0)	4 (0.86)	1 (1.92)	0 (0)	0 (0)	0 (0)	0 (0)
CHEK2	NM_007194.3	22:29121326	c.349A>G	p.Arg117Gly	0.943	0.97	0.218	rs28909982	Likely pathogenic	Internal Variant Database	NP	Likely pathogenic	DM - BREAST CANCER	D	PD	DC	PFH	D	D							0.000153775	0.000116279	0.000226963	0.000131961	0 (0)	0 (0)	0 (0)	1 (0.15)	0 (0)	0 (0)	0 (0)	0 (0)	0 (0)	1 (0.16)	0 (0)	0 (0)	0 (0)	0 (0)	0 (0)	0 (0)	0 (0)	0 (0)	0 (0)	0 (0)
CHEK2	NM_007194.3	22:29121248	c.427C>T	p.His143Tyr	0.92225	.	0.505		VUS	GC eval	NP	NP	FP - REDUCED ACTIVITY	D	PD	DC	PFH	D	D											0 (0)	0 (0)	0 (0)	1 (0.15)	0 (0)	0 (0)	0 (0)	0 (0)	0 (0)	1 (0.16)	0 (0)	0 (0)	0 (0)	0 (0)	0 (0)	0 (0)	0 (0)	0 (0)	0 (0)	0 (0)
CHEK2	NM_007194.3	22:29121247	c.428A>G	p.His143Arg	0.9645	0.793	0.456	rs587782300	VUS	ClinVar- 2 stars	NP	Uncertain significance (2 star VUS)	DM - OVARIAN CANCER	D	PD	DC	PFH	D	D											0 (0)	0 (0)	0 (0)	1 (0.15)	0 (0)	0 (0)	0 (0)	0 (0)	0 (0)	1 (0.16)	0 (0)	0 (0)	0 (0)	0 (0)	0 (0)	0 (0)	0 (0)	0 (0)	0 (0)	0 (0)
CHEK2	NM_007194.3	22:29121242	c.433C>T	p.Arg145Trp	0.80875	0.771	0.103	rs137853007	Likely pathogenic	ClinVar- 2 stars	NP	Pathogenic/Likely pathogenic, not provided (2 star, 2 pathogenic, 2 likely pathogenic)	DM - LI-FRAUMENI SYNDROME	D	PD	DC	PFM	D	D							7.68876e-05	0.000116279	0	3.29609e-05	0 (0)	0 (0)	0 (0)	1 (0.15)	0 (0)	0 (0)	0 (0)	0 (0)	0 (0)	1 (0.16)	0 (0)	0 (0)	0 (0)	0 (0)	0 (0)	0 (0)	0 (0)	0 (0)	0 (0)	0 (0)
CHEK2	NM_007194.3	22:29121087	c.470T>C	p.Ile157Thr	0.52975	0.221		rs17879961	Likely pathogenic	ClinVar- 2 stars	NP	Pathogenic/Likely pathogenic, not provided, risk factor (2 star, 3 likely pathogenic, 3 pathogenic, 4 risk factor (OMIM)	DFP - LI-FRAUMENI SYNDROME, INCREASED RISK	T	pD	DCA	PnFL	D	D	0.000998403	0.005	0	0	0	0	0.00161489	0.00244186	0	0.00409559	1 (0.54)	0 (0)	4 (0.46)	0 (0)	0 (0)	0 (0)	1 (0.54)	0 (0)	4 (0.79)	0 (0)	0 (0)	0 (0)	0 (0)	0 (0)	0 (0)	0 (0)	0 (0)	0 (0)	0 (0)	0 (0)
CHEK2	NM_007194.3	22:29121075	c.482A>G	p.Glu161Gly	0.782	0.49	0.125	rs730881683	VUS	GC eval	NP	Uncertain significance (1 star VUS)	NP	D	PD	DC	PFM	D	D											0 (0)	0 (0)	1 (0.09)	0 (0)	0 (0)	0 (0)	0 (0)	0 (0)	1 (0.16)	0 (0)	0 (0)	0 (0)	0 (0)	0 (0)	0 (0)	0 (0)	0 (0)	0 (0)	0 (0)	0 (0)
CHEK2	NM_007194.3	22:29121043	c.514A>G	p.Thr172Ala	0.28	.	0.033		VUS	GC eval	NP	Uncertain significance (1 star VUS)	DM? - BREAST CANCER	T	B	P	PnFN	D	T											0 (0)	0 (0)	0 (0)	0 (0)	0 (0)	1 (0.39)	0 (0)	0 (0)	0 (0)	0 (0)	0 (0)	1 (0.43)	0 (0)	0 (0)	0 (0)	0 (0)	0 (0)	0 (0)	0 (0)	0 (0)
CHEK2	NM_007194.3	22:29121025	c.532G>C	p.Gly178Arg	0.69025	.	0.178		VUS	No Data	NP	NP	NP	D	PD	DC	PFM	D	D											0 (0)	0 (0)	1 (0.09)	0 (0)	0 (0)	0 (0)	0 (0)	0 (0)	0 (0)	0 (0)	0 (0)	0 (0)	0 (0)	0 (0)	1 (0.21)	0 (0)	0 (0)	0 (0)	0 (0)	0 (0)
CHEK2	NM_007194.3	22:29121019	c.538C>T	p.Arg180Cys	0.74575	0.835	0.033	rs77130927	VUS	Internal Variant Database	NP	Conflicting interpretations of pathogenicity	DM - PROSTATE CANCER	D	PD	DC	PFM	D	D	0.00199681	0.001	0	0	0.001	0.0079	0.00107659	0.00127937	0.00068089	0.00135968	0 (0)	1 (0.33)	1 (0.09)	0 (0)	0 (0)	2 (0.78)	0 (0)	1 (0.36)	1 (0.16)	0 (0)	0 (0)	1 (0.43)	0 (0)	0 (0)	0 (0)	0 (0)	0 (0)	1 (3.57)	0 (0)	0 (0)
CHEK2	NM_007194.3	22:29121016	c.541C>T	p.Arg181Cys	0.6495	0.798	0.054	rs137853010	VUS	GC eval	NP	Conflicting interpretations of pathogenicity (1 star VUS)	DM - PROSTATE CANCER	T	B	DC	PnFL	D	T							0.000153799	0.000116306	0.000226963	9.88859e-05	0 (0)	0 (0)	1 (0.09)	0 (0)	0 (0)	0 (0)	0 (0)	0 (0)	0 (0)	0 (0)	0 (0)	0 (0)	0 (0)	0 (0)	1 (0.21)	0 (0)	0 (0)	0 (0)	0 (0)	0 (0)
CHEK2	NM_007194.3	22:29121000	c.557A>G	p.Asn186Ser	0.5	.	0.046	rs369223840	VUS	GC eval	NP	VUS 2 stars	DM? - SCHIZOPHRENIA	T	PD	DC	PnFL	D	D							7.68994e-05	0.000116306	0	2.47272e-05	0 (0)	0 (0)	1 (0.09)	0 (0)	0 (0)	0 (0)	0 (0)	0 (0)	1 (0.16)	0 (0)	0 (0)	0 (0)	0 (0)	0 (0)	0 (0)	0 (0)	0 (0)	0 (0)	0 (0)	0 (0)
CHEK2	NM_007194.3	22:29115405	c.661A>G	p.Ile221Val	0.1875	.	0.006	rs199749372	VUS	ClinVar- 2 stars	NP	Uncertain significance (2 star VUS)	NP	T	B	DC	PnFN	T	T	0.000199681	0.001	0	0	0	0	7.73395e-05	0.000116877	0	5.02799e-05	0 (0)	0 (0)	0 (0)	1 (0.15)	0 (0)	0 (0)	0 (0)	0 (0)	0 (0)	1 (0.16)	0 (0)	0 (0)	0 (0)	0 (0)	0 (0)	0 (0)	0 (0)	0 (0)	0 (0)	0 (0)
CHEK2	NM_007194.3	22:29115403	c.663C>G	p.Ile221Met	0.14575	.	0.012	rs200451612	VUS	ClinVar- 2 stars	NP	Uncertain significance (2 star VUS)	NP	T	PD	DC	PnFL	T	T	0.000798722	0	0.0023	0.0014	0	0	0.000154631	0	0.000457247	8.54701e-05	0 (0)	0 (0)	2 (0.18)	0 (0)	0 (0)	0 (0)	0 (0)	0 (0)	0 (0)	0 (0)	0 (0)	0 (0)	0 (0)	0 (0)	2 (0.43)	0 (0)	0 (0)	0 (0)	0 (0)	0 (0)
CHEK2	NM_007194.3	22:29091816	c.1141A>G	p.Met381Val	0.35875	.	0.039	rs375130261	VUS	ClinVar- 2 stars	NP	Uncertain significance (2 star VUS)	NP	T	pD	DC	PnFN	T	T							0.000230663	0.000348837	0	2.48979e-05	0 (0)	0 (0)	0 (0)	1 (0.15)	0 (0)	0 (0)	0 (0)	0 (0)	0 (0)	1 (0.16)	0 (0)	0 (0)	0 (0)	0 (0)	0 (0)	0 (0)	0 (0)	0 (0)	0 (0)	0 (0)
CHEK2	NM_007194.3	22:29091782	c.1175C>T	p.Ala392Val	0.78275	0.869	0.235	rs373073383	VUS	GC eval	NP	Uncertain significance	NP	D	PD	DC	PFH	T	D							7.68876e-05	0.000116279	0	5.80239e-05	0 (0)	0 (0)	0 (0)	1 (0.15)	0 (0)	0 (0)	0 (0)	0 (0)	0 (0)	1 (0.16)	0 (0)	0 (0)	0 (0)	0 (0)	0 (0)	0 (0)	0 (0)	0 (0)	0 (0)	0 (0)
CHEK2	NM_007194.3	22:29091742	c.1215C>A	p.Asn405Lys	0.013	.	0.018	rs587780171	VUS	ClinVar- 2 stars	NP	Uncertain significance (2 star VUS)	NP	T	B	DC	PnFL	T	T										6.68103e-05	0 (0)	1 (0.33)	0 (0)	0 (0)	0 (0)	0 (0)	0 (0)	1 (0.36)	0 (0)	0 (0)	0 (0)	0 (0)	0 (0)	0 (0)	0 (0)	0 (0)	0 (0)	0 (0)	0 (0)	0 (0)
CHEK2	NM_007194.3	22:29091740	c.1217G>A	p.Arg406His	0.17925	0.253	0.054	rs200649225	Likely not pathogenic	ClinVar- 2 stars		Likely benign (2 star likely benign)	NP	D	PD	DC	PnFL	T	T	0.000199681	0	0	0	0.001	0	7.68876e-05	0.000116279	0	0.000250756	0 (0)	0 (0)	1 (0.09)	0 (0)	0 (0)	0 (0)	0 (0)	0 (0)	1 (0.16)	0 (0)	0 (0)	0 (0)	0 (0)	0 (0)	0 (0)	0 (0)	0 (0)	0 (0)	0 (0)	0 (0)
CHEK2	NM_007194.3	22:29091207	c.1283C>T	p.Ser428Phe	0.329	0.617	0.066	rs137853011	Pathogenic	ClinVar- 2 stars	NP	Pathogenic, risk factor (2 star, 4 pathogenic)	DFP - BREAST CANCER, ASSOCIATION WITH	T	PD	DC	PnFN	T	T							0.000153775	0.000232558	0	0.000311973	0 (0)	0 (0)	2 (0.18)	0 (0)	0 (0)	0 (0)	0 (0)	0 (0)	2 (0.32)	0 (0)	0 (0)	0 (0)	0 (0)	0 (0)	0 (0)	0 (0)	0 (0)	0 (0)	0 (0)	0 (0)
CHEK2	NM_007194.3	22:29091178	c.1312G>T	p.Asp438Tyr	0.3155	.	0.13	rs200050883	VUS	ClinVar- 2 stars	NP	Uncertain significance (2 star VUS)	DM - BREAST CANCER	D	PD	DC	PnFL	T	T	0.000199681	0	0	0	0.001	0	0.00030755	0.000348837	0.000226963	0.000281494	0 (0)	0 (0)	1 (0.09)	0 (0)	0 (0)	0 (0)	0 (0)	0 (0)	1 (0.16)	0 (0)	0 (0)	0 (0)	0 (0)	0 (0)	0 (0)	0 (0)	0 (0)	0 (0)	0 (0)	0 (0)
CHEK2	NM_007194.3	22:29091147	c.1343T>G	p.Ile448Ser	0.1485	0.236		rs17886163	Not pathogenic	ClinVar- 2 stars	NP	Benign, 2 stars (Mar 14, 2016)	NP	T	B	DC	PnFL	T	T	0.00599042	0	0.0212	0.0029	0	0	0.00676611	0.000116279	0.0197458	0.0018778	0 (0)	0 (0)	8 (0.73)	1 (0.15)	0 (0)	1 (0.39)	0 (0)	0 (0)	0 (0)	0 (0)	0 (0)	0 (0)	0 (0)	0 (0)	8 (1.72)	1 (1.92)	0 (0)	1 (3.57)	0 (0)	0 (0)
CHEK2	NM_007194.3	22:29090054	c.1427C>T	p.Thr476Met	0.3945	0.671	0.057	rs142763740	Pathogenic	GC eval	NP	Conflicting interpretations of pathogenicity (1 star, 1 pathogenic, 1 Likely pathogenic, 2 VUS)	DM - BREAST CANCER	D	PD	DC	PFH	T	D	0.000199681	0.001	0	0	0	0	0.000401177	0.00063857	0	0.000378961	0 (0)	0 (0)	1 (0.09)	0 (0)	0 (0)	0 (0)	0 (0)	0 (0)	1 (0.16)	0 (0)	0 (0)	0 (0)	0 (0)	0 (0)	0 (0)	0 (0)	0 (0)	0 (0)	0 (0)	0 (0)
CHEK2	NM_007194.3	22:29090030	c.1451C>T	p.Pro484Leu	0.35625	.	0.066	rs564605612	VUS	ClinVar- 2 stars	NP	Uncertain significance (2 star VUS)	DM? - BREAST CANCER	D	PD	DC	PFM	T	D	0.00119808	0	0	0.0086	0	0				0.000114572	0 (0)	0 (0)	1 (0.09)	0 (0)	0 (0)	0 (0)	0 (0)	0 (0)	1 (0.16)	0 (0)	0 (0)	0 (0)	0 (0)	0 (0)	0 (0)	0 (0)	0 (0)	0 (0)	0 (0)	0 (0)
CHEK2	NM_007194.3	22:29085131	c.1534C>G	p.Leu512Val	0.09075	.	0.025	rs17882942	VUS	ClinVar- 2 stars	NP	Uncertain significance (2 star VUS)	NP	T	B	P	PnFN	T	T										4.479e-05	0 (0)	0 (0)	0 (0)	1 (0.15)	0 (0)	0 (0)	0 (0)	0 (0)	0 (0)	0 (0)	0 (0)	0 (0)	0 (0)	0 (0)	0 (0)	1 (1.92)	0 (0)	0 (0)	0 (0)	0 (0)
CHEK2	NM_007194.3	22:29083961	c.1556G>T	p.Arg519Leu	0.077	.	0.085		VUS	ClinVar- 2 stars	NP	Uncertain significance (2 star VUS)	NP	D	pD	DC	PnFL	T	T										0.00023149	0 (0)	0 (0)	1 (0.09)	0 (0)	0 (0)	0 (0)	0 (0)	0 (0)	1 (0.16)	0 (0)	0 (0)	0 (0)	0 (0)	0 (0)	0 (0)	0 (0)	0 (0)	0 (0)	0 (0)	0 (0)
CTNNB1	NM_001904.3	3:41266043	c.40A>G	p.Met14Val	0.1635	0.34	0.008		VUS	No Data	NP	NP	NP	T	B	DC	PnFL	T	T										1.65942e-05	0 (0)	1 (0.33)	0 (0)	0 (0)	0 (0)	0 (0)	0 (0)	1 (0.36)	0 (0)	0 (0)	0 (0)	0 (0)	0 (0)	0 (0)	0 (0)	0 (0)	0 (0)	0 (0)	0 (0)	0 (0)
CTNNB1	NM_001904.3	3:41266229	c.226C>G	p.Gln76Glu	0.08775	0.363	0.011		VUS	No Data	NP	NP	NP	T	B	DC	PnFL	T	T											0 (0)	0 (0)	1 (0.09)	0 (0)	0 (0)	0 (0)	0 (0)	0 (0)	0 (0)	0 (0)	0 (0)	0 (0)	0 (0)	0 (0)	1 (0.21)	0 (0)	0 (0)	0 (0)	0 (0)	0 (0)
CTNNB1	NM_001904.3	3:41266934	c.605T>C	p.Met202Thr	0.42375	0.677	0.023	rs587778222	VUS	No Data	NP	NP	NP	T	B	DC	PnFL	T	T											0 (0)	0 (0)	1 (0.09)	0 (0)	0 (0)	0 (0)	0 (0)	0 (0)	0 (0)	0 (0)	0 (0)	0 (0)	0 (0)	0 (0)	1 (0.21)	0 (0)	0 (0)	0 (0)	0 (0)	0 (0)
CTNNB1	NM_001904.3	3:41267276	c.860A>G	p.Asn287Ser	0.13175	0.355	0.013	rs35288908	VUS	GC eval	NP	NP	DM? - COLORECTAL ADENOMA	T	B	DC	PnFN	T	T							0.000999539	0.00139535	0.000226963	0.000569204	0 (0)	0 (0)	1 (0.09)	0 (0)	0 (0)	0 (0)	0 (0)	0 (0)	1 (0.16)	0 (0)	0 (0)	0 (0)	0 (0)	0 (0)	0 (0)	0 (0)	0 (0)	0 (0)	0 (0)	0 (0)
CTNNB1	NM_001904.3	3:41274867	c.1117C>G	p.Pro373Ala	0.343	0.495	0.012		VUS	No Data	NP	NP	NP	T	B	DC	PnFN	T	T											0 (0)	0 (0)	0 (0)	1 (0.15)	0 (0)	0 (0)	0 (0)	0 (0)	0 (0)	1 (0.16)	0 (0)	0 (0)	0 (0)	0 (0)	0 (0)	0 (0)	0 (0)	0 (0)	0 (0)	0 (0)
CTNNB1	NM_001904.3	3:41277260	c.1729C>G	p.Leu577Val	0.44875	0.481	0.126		VUS	No Data	NP	NP	NP	T	PD	DC	PFH	T	D											0 (0)	1 (0.33)	0 (0)	0 (0)	0 (0)	0 (0)	0 (0)	1 (0.36)	0 (0)	0 (0)	0 (0)	0 (0)	0 (0)	0 (0)	0 (0)	0 (0)	0 (0)	0 (0)	0 (0)	0 (0)
CTNNB1	NM_001904.3	3:41278166	c.2042C>T	p.Ser681Phe	0.36425	0.549	0.125	rs772401455	VUS	No Data	NP	NP	NP	D	pD	DC	PFM	T	T										8.23818e-06	0 (0)	0 (0)	1 (0.09)	0 (0)	0 (0)	0 (0)	0 (0)	0 (0)	1 (0.16)	0 (0)	0 (0)	0 (0)	0 (0)	0 (0)	0 (0)	0 (0)	0 (0)	0 (0)	0 (0)	0 (0)
CTNNB1	NM_001904.3	3:41279559	c.2129G>A	p.Arg710His	0.30725	0.378	0.035	rs200308943	VUS	No Data	NP	NP	NP	T	B	DC	PnFN	T	T	0.000199681	0.001	0	0	0	0	7.68876e-05	0.000116279	0	5.76568e-05	0 (0)	0 (0)	0 (0)	0 (0)	0 (0)	1 (0.39)	0 (0)	0 (0)	0 (0)	0 (0)	0 (0)	1 (0.43)	0 (0)	0 (0)	0 (0)	0 (0)	0 (0)	0 (0)	0 (0)	0 (0)
FLCN	NM_144997.5	17:17131247	c.205G>A	p.Val69Ile	0.139	0.148	0.098	rs567617762	VUS	Internal Variant Database	NP	NP	NP	T	B	P	PnFN	D	T	0.000399361	0	0	0	0.002	0				0.00041246	0 (0)	0 (0)	1 (0.09)	0 (0)	0 (0)	0 (0)	0 (0)	0 (0)	0 (0)	0 (0)	0 (0)	0 (0)	0 (0)	0 (0)	1 (0.21)	0 (0)	0 (0)	0 (0)	0 (0)	0 (0)
FLCN	NM_144997.5	17:17129618	c.268G>T	p.Ala90Ser	0.24775	0.258	0.072	rs141140415	VUS	GC eval	NP	Uncertain significance(Last reviewed: Jul 13, 2012 (no star, VUS per ClinSeq)	NP	T	B	DC	PnFN	D	D							0.000615101	0.000697674	0.000453926	0.00042023	0 (0)	0 (0)	0 (0)	1 (0.15)	0 (0)	0 (0)	0 (0)	0 (0)	0 (0)	1 (0.16)	0 (0)	0 (0)	0 (0)	0 (0)	0 (0)	0 (0)	0 (0)	0 (0)	0 (0)	0 (0)
FLCN	NM_144997.5	17:17127274	c.580C>T	p.Arg194Trp	0.581	0.527	0.204	rs138070947	VUS	GC eval	NP	Uncertain significance(Last reviewed: Mar 13, 2014 (2 stars VUS)	NP	D	PD	DC	PnFL	D	D							0.000461326	0.000697674	0	0.000201769	0 (0)	0 (0)	0 (0)	2 (0.3)	1 (0.74)	0 (0)	0 (0)	0 (0)	0 (0)	2 (0.33)	1 (0.89)	0 (0)	0 (0)	0 (0)	0 (0)	0 (0)	0 (0)	0 (0)	0 (0)	0 (0)
FLCN	NM_144997.5	17:17125879	c.715C>T	p.Arg239Cys	0.9005	0.823	0.269	rs78683075	VUS	GC eval	NP	Uncertain significance(Last reviewed: Jun 29, 2014 (2 stars)	DM - RENAL CELL CARCINOMA	D	PD	DC	PFM	D	D	0.000599042	0.002	0	0.0014	0	0	0.000461326	0.000581395	0.000226963	0.000247513	0 (0)	1 (0.33)	0 (0)	0 (0)	1 (0.74)	0 (0)	0 (0)	1 (0.36)	0 (0)	0 (0)	1 (0.89)	0 (0)	0 (0)	0 (0)	0 (0)	0 (0)	0 (0)	0 (0)	0 (0)	0 (0)
FLCN	NM_144997.5	17:17122403	c.992C>T	p.Ser331Phe	0.23775	0.342	0.057	rs202215080	VUS	No Data	NP	NP	NP	T	B	P	PnFN	D	T	0.000199681	0	0	0	0	0.001				6.60284e-05	0 (0)	1 (0.33)	0 (0)	0 (0)	0 (0)	0 (0)	0 (0)	1 (0.36)	0 (0)	0 (0)	0 (0)	0 (0)	0 (0)	0 (0)	0 (0)	0 (0)	0 (0)	0 (0)	0 (0)	0 (0)
FLCN	NM_144997.5	17:17119720	c.1274A>G	p.Gln425Arg	0.32975	0.361	0.199		VUS	GC eval	NP	Uncertain significance(Last reviewed: Oct 31, 2014 (1 star VUS)	NP	T	B	DC	PnFL	D	T											0 (0)	0 (0)	1 (0.09)	0 (0)	0 (0)	0 (0)	0 (0)	0 (0)	1 (0.16)	0 (0)	0 (0)	0 (0)	0 (0)	0 (0)	0 (0)	0 (0)	0 (0)	0 (0)	0 (0)	0 (0)
FLCN	NM_144997.5	17:17118622	c.1309G>C	p.Val437Leu	0.38075	0.36	0.101		VUS	No Data	NP	NP	NP	T	B	DC	PnFL	D	D											0 (0)	0 (0)	1 (0.09)	0 (0)	0 (0)	0 (0)	0 (0)	0 (0)	1 (0.16)	0 (0)	0 (0)	0 (0)	0 (0)	0 (0)	0 (0)	0 (0)	0 (0)	0 (0)	0 (0)	0 (0)
FLCN	NM_144997.5	17:17118598	c.1333G>A	p.Ala445Thr	0.1975	0.303	0.06	rs41419545	VUS	Internal Variant Database	NP	Conflicting interpretations of pathogenicity, not provided(Last reviewed: Dec 19, 2014	NP	T	B	P	PnFN	D	T	0.000798722	0.003	0	0.0014	0	0	0.00192219	0.00255814	0.00068089	0.00271789	0 (0)	0 (0)	1 (0.09)	5 (0.75)	1 (0.74)	2 (0.78)	0 (0)	0 (0)	1 (0.16)	5 (0.81)	1 (0.89)	1 (0.43)	0 (0)	0 (0)	0 (0)	0 (0)	0 (0)	1 (3.57)	0 (0)	0 (0)
FLCN	NM_144997.5	17:17118571	c.1360T>G	p.Cys454Gly	0.25625	0.503	0.094		VUS	No Data	NP	NP	NP	T	B	P	PnFL	D	T											0 (0)	0 (0)	1 (0.09)	0 (0)	0 (0)	0 (0)	0 (0)	0 (0)	1 (0.16)	0 (0)	0 (0)	0 (0)	0 (0)	0 (0)	0 (0)	0 (0)	0 (0)	0 (0)	0 (0)	0 (0)
FLCN	NM_144997.5	17:17118534	c.1397T>C	p.Val466Ala	0.48075	0.386	0.037		VUS	No Data	NP	NP	NP	T	B	DC	PnFL	D	T											0 (0)	0 (0)	1 (0.09)	0 (0)	0 (0)	0 (0)	0 (0)	0 (0)	0 (0)	0 (0)	0 (0)	0 (0)	0 (0)	0 (0)	1 (0.21)	0 (0)	0 (0)	0 (0)	0 (0)	0 (0)
FLCN	NM_144997.5	17:17118513	c.1418T>C	p.Val473Ala	0.34275	0.399	0.05	rs144883828	VUS	No Data	NP	NP	NP	T	B	DC	PnFN	D	T							0.000153775	0.000232558	0	3.29679e-05	0 (0)	0 (0)	1 (0.09)	0 (0)	0 (0)	0 (0)	0 (0)	0 (0)	0 (0)	0 (0)	0 (0)	0 (0)	0 (0)	0 (0)	1 (0.21)	0 (0)	0 (0)	0 (0)	0 (0)	0 (0)
GALNT12	NM_024642.4	9:101594103	c.781G>A	p.Asp261Asn	0.29075	0.583		rs41306504	VUS	No Data	NP	NP	NP	T	PD	DC	PnFL	T	T	0.00678914	0.0099	0	0.0187	0.0112	0	0.0080732	0.0113953	0.00158874	0.0114159	6 (3.23)	2 (0.65)	9 (0.91)	9 (1.35)	0 (0)	3 (1.16)	6 (3.26)	2 (0.72)	9 (1.59)	8 (1.3)	0 (0)	3 (1.3)	0 (0)	0 (0)	0 (0)	1 (1.92)	0 (0)	0 (0)	0 (0)	0 (0)
GALNT12	NM_024642.4	9:101594190	c.868G>T	p.Val290Phe	0.41975	0.695	0.059	rs371949942	VUS	No Data	NP	NP	NP	D	PD	DC	PFM	T	T							0.000153775	0.000232558	0	0.000100287	0 (0)	0 (0)	1 (0.09)	0 (0)	0 (0)	0 (0)	0 (0)	0 (0)	1 (0.16)	0 (0)	0 (0)	0 (0)	0 (0)	0 (0)	0 (0)	0 (0)	0 (0)	0 (0)	0 (0)	0 (0)
GALNT12	NM_024642.4	9:101594229	c.907G>A	p.Asp303Asn	0.3845	0.665	0.062	rs145236923	Pathogenic	GC eval	NP	NP	DM - COLON CANCER	T	PD	DC	PFM	T	T	0.000798722	0.003	0	0.0014	0	0	0.000922651	0.00127907	0.000226963	0.00123285	1 (0.54)	1 (0.33)	1 (0.09)	0 (0)	0 (0)	0 (0)	1 (0.54)	1 (0.36)	1 (0.16)	0 (0)	0 (0)	0 (0)	0 (0)	0 (0)	0 (0)	0 (0)	0 (0)	0 (0)	0 (0)	0 (0)
GALNT12	NM_024642.4	9:101599284	c.1066C>T	p.His356Tyr	0.4805	0.536	0.056	rs773270880	VUS	No Data	NP	NP	NP	D	PD	DC	PFM	T	D										1.64728e-05	0 (0)	0 (0)	1 (0.09)	0 (0)	0 (0)	0 (0)	0 (0)	0 (0)	1 (0.16)	0 (0)	0 (0)	0 (0)	0 (0)	0 (0)	0 (0)	0 (0)	0 (0)	0 (0)	0 (0)	0 (0)
GALNT12	NM_024642.4	9:101599419	c.1201C>T	p.Arg401Cys	0.253	0.455	0.026		VUS	No Data	NP	NP	NP	D	B	DC	PnFL	T	T											0 (0)	0 (0)	1 (0.09)	0 (0)	0 (0)	0 (0)	0 (0)	0 (0)	0 (0)	0 (0)	0 (0)	0 (0)	0 (0)	0 (0)	1 (0.21)	0 (0)	0 (0)	0 (0)	0 (0)	0 (0)
GALNT12	NM_024642.4	9:101602372	c.1301C>T	p.Pro434Leu	0.92075	0.725	0.261	rs34565987	VUS	No Data	NP	NP	NP	D	PD	DC	PFM	D	D	0.000399361	0	0.0015	0	0	0	0.00115331	0	0.00340445	0.000354166	0 (0)	1 (0.33)	1 (0.09)	0 (0)	0 (0)	0 (0)	0 (0)	0 (0)	0 (0)	0 (0)	0 (0)	0 (0)	0 (0)	1 (3.33)	1 (0.21)	0 (0)	0 (0)	0 (0)	0 (0)	0 (0)
GALNT12	NM_024642.4	9:101608289	c.1489C>G	p.Arg497Gly	0.31475	0.703	0.05		VUS	No Data	NP	NP	NP	D	PD	DC	PFM	T	T											0 (0)	0 (0)	0 (0)	1 (0.15)	0 (0)	0 (0)	0 (0)	0 (0)	0 (0)	0 (0)	0 (0)	0 (0)	0 (0)	0 (0)	0 (0)	1 (1.92)	0 (0)	0 (0)	0 (0)	0 (0)
GALNT12	NM_024642.4	9:101608293	c.1493A>G	p.Tyr498Cys	0.30125	0.446	0.043		VUS	No Data	NP	NP	NP	T	PD	DC	PFM	T	T											1 (0.54)	0 (0)	0 (0)	0 (0)	0 (0)	0 (0)	1 (0.54)	0 (0)	0 (0)	0 (0)	0 (0)	0 (0)	0 (0)	0 (0)	0 (0)	0 (0)	0 (0)	0 (0)	0 (0)	0 (0)
GALNT12	NM_024642.4	9:101611304	c.1676T>G	p.Phe559Cys	0.19925	0.44	0.028		VUS	No Data	NP	NP	NP	T	pD	P	PFM	T	T											0 (0)	0 (0)	1 (0.09)	0 (0)	0 (0)	0 (0)	0 (0)	0 (0)	0 (0)	0 (0)	0 (0)	0 (0)	0 (0)	0 (0)	1 (0.21)	0 (0)	0 (0)	0 (0)	0 (0)	0 (0)
GALNT12	NM_024642.4	9:101611352	c.1724T>C	p.Phe575Ser	0.1095	0.429	0.018		VUS	No Data	NP	NP	NP	T	pD	DC	PnFL	T	T											0 (0)	0 (0)	1 (0.09)	0 (0)	0 (0)	0 (0)	0 (0)	0 (0)	1 (0.16)	0 (0)	0 (0)	0 (0)	0 (0)	0 (0)	0 (0)	0 (0)	0 (0)	0 (0)	0 (0)	0 (0)
MLH1	NM_000249.3	3:37035093	c.55A>T	p.Ile19Phe	0.94525	0.76	0.513	rs63750648	VUS	InSight	3: Uncertain	Uncertain significance(Last reviewed: Sep 5, 2013)	DM? - COLORECTAL CANCER, NON-POLYPOSIS	D	PD	DC	PFH	D	D											0 (0)	0 (0)	0 (0)	1 (0.15)	0 (0)	0 (0)	0 (0)	0 (0)	0 (0)	1 (0.16)	0 (0)	0 (0)	0 (0)	0 (0)	0 (0)	0 (0)	0 (0)	0 (0)	0 (0)	0 (0)
MLH1	NM_000249.3	3:37038168	c.175A>T	p.Ile59Phe	0.8115	0.638	0.097		VUS	No Data	NP	NP	NP	D	pD	DC	PFM	D	D											0 (0)	0 (0)	0 (0)	1 (0.15)	0 (0)	0 (0)	0 (0)	0 (0)	0 (0)	1 (0.16)	0 (0)	0 (0)	0 (0)	0 (0)	0 (0)	0 (0)	0 (0)	0 (0)	0 (0)	0 (0)
MLH1	NM_000249.3	3:37042515	c.277A>G	p.Ser93Gly	0.571	0.277	0.251	rs41295282	VUS	InSight	3: Uncertain	Uncertain significance(Last reviewed: Sep 5, 2013)	DM? - COLORECTAL CANCER, NON-POLYPOSIS	D	B	P	PFM	D	D							7.68876e-05	0.000116279	0	3.29696e-05	0 (0)	0 (0)	0 (0)	1 (0.15)	0 (0)	0 (0)	0 (0)	0 (0)	0 (0)	1 (0.16)	0 (0)	0 (0)	0 (0)	0 (0)	0 (0)	0 (0)	0 (0)	0 (0)	0 (0)	0 (0)
MLH1	NM_000249.3	3:37045935	c.350C>T	p.Thr117Met	0.841	0.8	0.333		Pathogenic	InSight	5: Pathogenic	Pathogenic(Last reviewed: Sep 5, 2013)	DM - COLORECTAL CANCER, NON-POLYPOSIS	D	PD	DC	PFH	D	D											0 (0)	0 (0)	0 (0)	2 (0.3)	0 (0)	0 (0)	0 (0)	0 (0)	0 (0)	2 (0.33)	0 (0)	0 (0)	0 (0)	0 (0)	0 (0)	0 (0)	0 (0)	0 (0)	0 (0)	0 (0)
MLH1	NM_000249.3	3:37050305	c.454G>A	p.Val152Met	0.84775	0.761	0.252	rs748417604	VUS	GC eval	NP	Uncertain significance(Last reviewed: Aug 6, 2014) (2 stars)	NP		PD	DC	PFH	D	D										8.27048e-06	0 (0)	1 (0.33)	0 (0)	0 (0)	0 (0)	0 (0)	0 (0)	1 (0.36)	0 (0)	0 (0)	0 (0)	0 (0)	0 (0)	0 (0)	0 (0)	0 (0)	0 (0)	0 (0)	0 (0)	0 (0)
MLH1	NM_000249.3	3:37053550	c.637G>A	p.Val213Met	0.33075	0.128		rs2308317	Not pathogenic	ClinVar- 2 stars	NP	Benign, 2 stars	NP	T	B	DC	PFM	T	T	0.0091853	0	0.0325	0.0043	0	0	0.00853452	0.000116279	0.024966	0.00274399	0 (0)	1 (0.33)	14 (1.28)	1 (0.15)	0 (0)	1 (0.39)	0 (0)	0 (0)	0 (0)	0 (0)	0 (0)	1 (0.43)	0 (0)	1 (3.33)	14 (3)	1 (1.92)	0 (0)	0 (0)	0 (0)	1 (25)
MLH1	NM_000249.3	3:37059009	c.803A>G	p.Glu268Gly	0.928	0.834	0.238	rs63750650	Not pathogenic	InSight	1: Not pathogenic	Benign(Last reviewed: Sep 5, 2013)	DM - COLORECTAL CANCER, NON-POLYPOSIS	D	PD	DC	PFH	D	D							0.000230663	0.000348837	0	0.000173033	0 (0)	0 (0)	0 (0)	1 (0.15)	0 (0)	0 (0)	0 (0)	0 (0)	0 (0)	1 (0.16)	0 (0)	0 (0)	0 (0)	0 (0)	0 (0)	0 (0)	0 (0)	0 (0)	0 (0)	0 (0)
MLH1	NM_000249.3	3:37061826	c.910G>T	p.Asp304Tyr	0.93675	0.896	0.345		VUS	No Data	NP	NP	NP	D	PD	DC	PFH	D	D											0 (0)	0 (0)	0 (0)	1 (0.15)	0 (0)	0 (0)	0 (0)	0 (0)	0 (0)	1 (0.16)	0 (0)	0 (0)	0 (0)	0 (0)	0 (0)	0 (0)	0 (0)	0 (0)	0 (0)	0 (0)
MLH1	NM_000249.3	3:37061839	c.923A>C	p.His308Pro	0.9665	0.897	0.487		VUS	No Data	NP	NP	NP	D	PD	DC	PFH	D	D											0 (0)	0 (0)	0 (0)	1 (0.15)	0 (0)	0 (0)	0 (0)	0 (0)	0 (0)	1 (0.16)	0 (0)	0 (0)	0 (0)	0 (0)	0 (0)	0 (0)	0 (0)	0 (0)	0 (0)	0 (0)
MLH1	NM_000249.3	3:37061929	c.1013A>G	p.Asn338Ser	0.73875	0.738	0.146	rs63751467	VUS	InSight	3: Uncertain	Uncertain significance(Last reviewed: Sep 5, 2013)	DM - COLORECTAL CANCER, NON-POLYPOSIS	D	pD	DC	PFM	D	D	0.000199681	0	0	0	0	0.001	7.68876e-05	0.000116279	0	5.7857e-05	0 (0)	0 (0)	1 (0.09)	0 (0)	0 (0)	0 (0)	0 (0)	0 (0)	1 (0.16)	0 (0)	0 (0)	0 (0)	0 (0)	0 (0)	0 (0)	0 (0)	0 (0)	0 (0)	0 (0)	0 (0)
MLH1	NM_000249.3	3:37067129	c.1040C>A	p.Thr347Asn	0.61075	0.258	0.239	rs201541505	Not pathogenic	InSight	1: Not pathogenic	Benign(Last reviewed: Sep 5, 2013)	NP	T	pD	DC	PFM	D	D							7.7006e-05	0.000116306	0	8.64192e-05	0 (0)	0 (0)	0 (0)	1 (0.15)	0 (0)	0 (0)	0 (0)	0 (0)	0 (0)	1 (0.16)	0 (0)	0 (0)	0 (0)	0 (0)	0 (0)	0 (0)	0 (0)	0 (0)	0 (0)	0 (0)
MLH1	NM_000249.3	3:37067240	c.1151T>A	p.Val384Asp	0.7795	0.134		rs63750447	Not pathogenic	ClinVar- 2 stars	NP	Benign, 3 stars	NP	D	PD	DC	PFM	D	D	0.00519169	0	0	0	0	0.0258	7.68876e-05	0.000116279	0	0.00277851	0 (0)	0 (0)	2 (0.18)	0 (0)	1 (0.74)	0 (0)	0 (0)	0 (0)	0 (0)	0 (0)	0 (0)	0 (0)	0 (0)	0 (0)	2 (0.43)	0 (0)	1 (4.17)	0 (0)	0 (0)	0 (0)
MLH1	NM_000249.3	3:37067255	c.1166G>A	p.Arg389Gln	0.52725	0.287	0.084	rs63750361	VUS	InSight	3: Uncertain	Uncertain significance(Last reviewed: Sep 5, 2013)	DM? - COLORECTAL CANCER	T	pD	DC	PFM	D	D	0.000399361	0	0	0	0.002	0	0.00030755	0.000116279	0.00068089	7.41559e-05	0 (0)	0 (0)	1 (0.09)	0 (0)	0 (0)	0 (0)	0 (0)	0 (0)	0 (0)	0 (0)	0 (0)	0 (0)	0 (0)	0 (0)	1 (0.21)	0 (0)	0 (0)	0 (0)	0 (0)	0 (0)
MLH1	NM_000249.3	3:37067306	c.1217G>A	p.Ser406Asn	0.438	0.113	0.014	rs41294980	Not pathogenic	InSight	1: Not pathogenic	Benign(Last reviewed: Sep 5, 2013)	DM? - COLORECTAL CANCER, NON-POLYPOSIS	T	B	P	PnFN	D	T	0.000399361	0.001	0	0.0014	0	0	0.00138398	0.00197674	0.000226963	0.000930761	0 (0)	1 (0.33)	1 (0.09)	0 (0)	0 (0)	0 (0)	0 (0)	1 (0.36)	1 (0.16)	0 (0)	0 (0)	0 (0)	0 (0)	0 (0)	0 (0)	0 (0)	0 (0)	0 (0)	0 (0)	0 (0)
MLH1	NM_000249.3	3:37067468	c.1379A>C	p.Glu460Ala	0.47275	0.223	0.063	rs202038499	VUS	GC eval	NP	Likely benign(Last reviewed: Jun 18, 2015)	NP	T	B	P	PnFN	D	T							7.68876e-05	0.000116279	0	0.000223303	0 (0)	0 (0)	0 (0)	1 (0.15)	0 (0)	0 (0)	0 (0)	0 (0)	0 (0)	1 (0.16)	0 (0)	0 (0)	0 (0)	0 (0)	0 (0)	0 (0)	0 (0)	0 (0)	0 (0)	0 (0)
MLH1	NM_000249.3	3:37081760	c.1642T>C	p.Tyr548His	0.78025	0.812	0.232	rs780317287	VUS	GC eval	NP	Uncertain significance(Last reviewed: Dec 10, 2014) (1 star, criteria provided, single submitter- Ambry)	NP	D	PD	DC	PFM	D	D										8.24307e-06	1 (0.54)	0 (0)	0 (0)	0 (0)	0 (0)	0 (0)	1 (0.54)	0 (0)	0 (0)	0 (0)	0 (0)	0 (0)	0 (0)	0 (0)	0 (0)	0 (0)	0 (0)	0 (0)	0 (0)	0 (0)
MLH1	NM_000249.3	3:37081770	c.1652A>G	p.Asn551Ser	0.63475	0.731	0.213		VUS	GC eval	NP	NP	NP	D	pD	DC	PFM	D	T											0 (0)	0 (0)	0 (0)	1 (0.15)	0 (0)	0 (0)	0 (0)	0 (0)	0 (0)	1 (0.16)	0 (0)	0 (0)	0 (0)	0 (0)	0 (0)	0 (0)	0 (0)	0 (0)	0 (0)	0 (0)
MLH1	NM_000249.3	3:37089086	c.1808C>G	p.Pro603Arg	0.7615	0.305	0.412	rs63750876	Likely not pathogenic	InSight	2: Likely not pathogenic	Likely benign(Last reviewed: Sep 5, 2013)	DM? - COLORECTAL CANCER, NON-POLYPOSIS	D	PD	DC	PFM	D	D							7.68876e-05	0.000116279	0	0.000131817	0 (0)	0 (0)	1 (0.09)	0 (0)	0 (0)	0 (0)	0 (0)	0 (0)	1 (0.16)	0 (0)	0 (0)	0 (0)	0 (0)	0 (0)	0 (0)	0 (0)	0 (0)	0 (0)	0 (0)	0 (0)
MLH1	NM_000249.3	3:37090069	c.1958T>G	p.Leu653Arg	0.97	0.82	0.685	rs63751202	VUS	InSight	3: Uncertain	Uncertain significance(Last reviewed: Sep 5, 2013)	DM - COLORECTAL CANCER	D	PD	DC	PFH	D	D											0 (0)	0 (0)	0 (0)	0 (0)	0 (0)	1 (0.39)	0 (0)	0 (0)	0 (0)	0 (0)	0 (0)	1 (0.43)	0 (0)	0 (0)	0 (0)	0 (0)	0 (0)	0 (0)	0 (0)	0 (0)
MLH1	NM_000249.3	3:37090074	c.1963A>G	p.Ile655Val	0.389	0.774	0.021	rs55907433	Likely not pathogenic	InSight	2: Likely not pathogenic	Likely benign(Last reviewed: Sep 5, 2013)	DM - ENDOMETRIAL CANCER	T	B	P	PnFN	D	T	0.00259585	0	0.0091	0.0014	0	0	0.00322928	0.000116279	0.00930549	0.00104613	0 (0)	0 (0)	2 (0.18)	1 (0.15)	0 (0)	0 (0)	0 (0)	0 (0)	0 (0)	0 (0)	0 (0)	0 (0)	0 (0)	0 (0)	2 (0.43)	1 (1.92)	0 (0)	0 (0)	0 (0)	0 (0)
MLH1	NM_000249.3	3:37090075	c.1964T>C	p.Ile655Thr	0.5765	0.717	0.052	rs63751225	VUS	InSight	3: Uncertain	Uncertain significance(Last reviewed: Sep 5, 2013)	DM - COLORECTAL CANCER, NON-POLYPOSIS	T	B	DC	PnFN	D	T							0.000153775	0.000232558	0	9.88468e-05	0 (0)	0 (0)	1 (0.09)	0 (0)	0 (0)	0 (0)	0 (0)	0 (0)	1 (0.16)	0 (0)	0 (0)	0 (0)	0 (0)	0 (0)	0 (0)	0 (0)	0 (0)	0 (0)	0 (0)	0 (0)
MLH1	NM_000249.3	3:37090421	c.2016T>G	p.Cys672Trp	0.859	0.716	0.759		VUS	No Data	NP	NP	NP	D	PD	DC	PFH	D	D											0 (0)	1 (0.33)	0 (0)	0 (0)	0 (0)	0 (0)	0 (0)	1 (0.36)	0 (0)	0 (0)	0 (0)	0 (0)	0 (0)	0 (0)	0 (0)	0 (0)	0 (0)	0 (0)	0 (0)	0 (0)
MLH1	NM_000249.3	3:37090438	c.2033A>G	p.Lys678Arg	0.509	0.443	0.05		VUS	No Data	NP	NP	NP	T	B	DC	PnFN	D	T											0 (0)	0 (0)	0 (0)	1 (0.15)	0 (0)	0 (0)	0 (0)	0 (0)	0 (0)	1 (0.16)	0 (0)	0 (0)	0 (0)	0 (0)	0 (0)	0 (0)	0 (0)	0 (0)	0 (0)	0 (0)
MLH1	NM_000249.3	3:37092019	c.2146G>A	p.Val716Met	0.4995	0.192	0.182	rs35831931	VUS	InSight	3: Uncertain	Benign(Last reviewed: Sep 5, 2013)	DM? - COLORECTAL CANCER, NON-POLYPOSIS	T	PD	DC	PnFL	D	D	0.000399361	0.002	0	0	0	0	0.00138398	0.00209302	0	0.00122078	0 (0)	0 (0)	3 (0.27)	5 (0.75)	0 (0)	0 (0)	0 (0)	0 (0)	3 (0.48)	4 (0.65)	0 (0)	0 (0)	0 (0)	0 (0)	0 (0)	1 (1.92)	0 (0)	0 (0)	0 (0)	0 (0)
MLH1	NM_000249.3	3:37092046	c.2173C>G	p.Arg725Gly	0.869	0.699	0.366		VUS	GC eval	NP	Uncertain significance(Last reviewed: Nov 2, 2014) (1 star, criteria provided, single submitter- Ambry)	NP	D	PD	DC	PFM	D	D											0 (0)	0 (0)	1 (0.09)	0 (0)	0 (0)	0 (0)	0 (0)	0 (0)	1 (0.16)	0 (0)	0 (0)	0 (0)	0 (0)	0 (0)	0 (0)	0 (0)	0 (0)	0 (0)	0 (0)	0 (0)
MLH3	NM_001040108.1	14:75516351	c.8A>G	p.Lys3Arg	0.3505	0.423		rs114829239	VUS	No Data	NP	NP	NP	T	B	DC	PnFN	D	T	0.0091853	0	0.0348	0	0	0	0.0103029	0.000232558	0.0299591	0.00298182	0 (0)	0 (0)	13 (1.19)	0 (0)	0 (0)	1 (0.39)	0 (0)	0 (0)	0 (0)	0 (0)	0 (0)	0 (0)	0 (0)	0 (0)	13 (2.79)	0 (0)	0 (0)	1 (3.57)	0 (0)	0 (0)
MLH3	NM_001040108.1	14:75516262	c.97A>G	p.Ser33Gly	0.92225	0.605	0.178	rs770219274	VUS	No Data	NP	NP	NP	D	PD	DC	PFM	D	D										8.25055e-06	0 (0)	0 (0)	0 (0)	1 (0.15)	0 (0)	0 (0)	0 (0)	0 (0)	0 (0)	0 (0)	0 (0)	0 (0)	0 (0)	0 (0)	0 (0)	1 (1.92)	0 (0)	0 (0)	0 (0)	0 (0)
MLH3	NM_001040108.1	14:75516210	c.149T>A	p.Phe50Tyr	0.1055	0.486	0.016	rs148409389	VUS	No Data	NP	NP	NP	T	B	DC	PnFL	T	T							0.000461326	0.000697674	0	0.000371581	0 (0)	0 (0)	0 (0)	1 (0.15)	1 (0.74)	0 (0)	0 (0)	0 (0)	0 (0)	1 (0.16)	1 (0.89)	0 (0)	0 (0)	0 (0)	0 (0)	0 (0)	0 (0)	0 (0)	0 (0)	0 (0)
MLH3	NM_001040108.1	14:75516082	c.277C>G	p.Arg93Gly	0.81575	0.612	0.203	rs28756978	VUS	No Data	NP	NP	NP	D	PD	DC	PFH	D	D	0.000399361	0	0	0	0	0.002				5.80268e-05	0 (0)	0 (0)	1 (0.09)	0 (0)	0 (0)	0 (0)	0 (0)	0 (0)	0 (0)	0 (0)	0 (0)	0 (0)	0 (0)	0 (0)	1 (0.21)	0 (0)	0 (0)	0 (0)	0 (0)	0 (0)
MLH3	NM_001040108.1	14:75516073	c.286G>A	p.Ala96Thr	0.8825	0.603	0.131	rs771480607	VUS	No Data	NP	NP	NP	D	PD	DC	PFH	D	D										8.28624e-06	1 (0.54)	0 (0)	0 (0)	0 (0)	0 (0)	0 (0)	1 (0.54)	0 (0)	0 (0)	0 (0)	0 (0)	0 (0)	0 (0)	0 (0)	0 (0)	0 (0)	0 (0)	0 (0)	0 (0)	0 (0)
MLH3	NM_001040108.1	14:75516000	c.359T>C	p.Phe120Ser	0.5985	0.539	0.104	rs28756979	VUS	No Data	NP	NP	NP	D	PD	DC	PnFN	D	D	0.00119808	0	0.0045	0	0	0	0.00130709	0	0.00385837	0.000264118	0 (0)	0 (0)	1 (0.09)	0 (0)	0 (0)	0 (0)	0 (0)	0 (0)	0 (0)	0 (0)	0 (0)	0 (0)	0 (0)	0 (0)	1 (0.21)	0 (0)	0 (0)	0 (0)	0 (0)	0 (0)
MLH3	NM_001040108.1	14:75515965	c.394G>A	p.Ala132Thr	0.222	0.276	0.019	rs148095325	VUS	No Data	NP	NP	NP	T	B	DC	PnFN	D	T	0.000599042	0	0.0023	0	0	0	0.000999539	0	0.00295052	0.000304883	0 (0)	0 (0)	1 (0.09)	0 (0)	0 (0)	0 (0)	0 (0)	0 (0)	0 (0)	0 (0)	0 (0)	0 (0)	0 (0)	0 (0)	1 (0.21)	0 (0)	0 (0)	0 (0)	0 (0)	0 (0)
MLH3	NM_001040108.1	14:75515768	c.591G>T	p.Met197Ile	0.2895	0.346	0.026		VUS	No Data	NP	NP	NP	T	pD	DC	PnFN	T	T											0 (0)	0 (0)	1 (0.09)	0 (0)	0 (0)	0 (0)	0 (0)	0 (0)	1 (0.16)	0 (0)	0 (0)	0 (0)	0 (0)	0 (0)	0 (0)	0 (0)	0 (0)	0 (0)	0 (0)	0 (0)
MLH3	NM_001040108.1	14:75515668	c.691A>C	p.Lys231Gln	0.25075	0.408		rs28756981	Not pathogenic	GC eval	NP	NP	NP	T	B	DC	PnFL	D	T	0.00439297	0.0169	0	0.0058	0.001	0	0.0140769	0.0191905	0.00408905	0.0124402	3 (1.61)	5 (1.63)	21 (1.92)	16 (2.4)	1 (0.74)	3 (1.16)	3 (1.63)	5 (1.81)	16 (2.55)	16 (2.61)	1 (0.89)	3 (1.3)	0 (0)	0 (0)	5 (1.07)	0 (0)	0 (0)	0 (0)	0 (0)	0 (0)
MLH3	NM_001040108.1	14:75515646	c.713A>C	p.Tyr238Ser	0.7855	0.656	0.108	rs144707485	VUS	No Data	NP	NP	NP	D	PD	DC	PFM	D	D							0.000922651	0.00127907	0.000226963	0.000676997	0 (0)	0 (0)	1 (0.09)	0 (0)	0 (0)	0 (0)	0 (0)	0 (0)	1 (0.16)	0 (0)	0 (0)	0 (0)	0 (0)	0 (0)	0 (0)	0 (0)	0 (0)	0 (0)	0 (0)	0 (0)
MLH3	NM_001040108.1	14:75515341	c.1018A>G	p.Ile340Val	0.2465	0.511	0.011	rs769417120	VUS	No Data	NP	NP	NP	T	B	DC	PnFN	D	T										8.27842e-06	0 (0)	0 (0)	1 (0.09)	0 (0)	0 (0)	0 (0)	0 (0)	0 (0)	0 (0)	0 (0)	0 (0)	0 (0)	0 (0)	0 (0)	1 (0.21)	0 (0)	0 (0)	0 (0)	0 (0)	0 (0)
MLH3	NM_001040108.1	14:75515125	c.1234A>G	p.Lys412Glu	0.49875	0.411	0.031	rs61754769	VUS	GC eval	NP	NP	DM? - COLORECTAL CANCER, INCREASED RISK	T	PD	DC	PFM	D	D	0.000199681	0.001	0	0	0	0	0.000384497	0.000581395	0	0.000473351	0 (0)	0 (0)	1 (0.09)	0 (0)	0 (0)	0 (0)	0 (0)	0 (0)	1 (0.16)	0 (0)	0 (0)	0 (0)	0 (0)	0 (0)	0 (0)	0 (0)	0 (0)	0 (0)	0 (0)	0 (0)
MLH3	NM_001040108.1	14:75515101	c.1258G>A	p.Val420Ile	0.21875	0.289		rs28756982	Likely not pathogenic	Internal Variant Database	NP	NP	NP	T	B	P	PnFN	T	T	0.00439297	0.0189	0.0008	0.0029	0	0	0.0106105	0.0146512	0.00272356	0.0115671	1 (0.54)	4 (1.31)	13 (1.19)	18 (2.7)	3 (2.21)	3 (1.16)	1 (0.54)	3 (1.09)	13 (2.06)	18 (2.93)	3 (2.68)	2 (0.87)	0 (0)	1 (3.33)	0 (0)	0 (0)	0 (0)	1 (3.57)	0 (0)	0 (0)
MLH3	NM_001040108.1	14:75515001	c.1358T>C	p.Met453Thr	0.13925	0.266	0.047		VUS	No Data	NP	NP	NP	T	B	P	PnFL	T	T											0 (0)	0 (0)	1 (0.09)	0 (0)	0 (0)	0 (0)	0 (0)	0 (0)	1 (0.16)	0 (0)	0 (0)	0 (0)	0 (0)	0 (0)	0 (0)	0 (0)	0 (0)	0 (0)	0 (0)	0 (0)
MLH3	NM_001040108.1	14:75514687	c.1672A>G	p.Thr558Ala	0.01575	0.31	0.006		VUS	No Data	NP	NP	NP	T	B	P	PFM	T	T											0 (0)	0 (0)	0 (0)	0 (0)	1 (0.74)	0 (0)	0 (0)	0 (0)	0 (0)	0 (0)	1 (0.89)	0 (0)	0 (0)	0 (0)	0 (0)	0 (0)	0 (0)	0 (0)	0 (0)	0 (0)
MLH3	NM_001040108.1	14:75514489	c.1870G>C	p.Glu624Gln	0.137	0.295		rs28756986	Likely not pathogenic	GC eval	NP	Uncertain significance(Last reviewed: Apr 1, 2009	DM - COLORECTAL CANCER, NON-POLYPOSIS	T	PD	DC	PFM	T	T	0.00419329	0.0109	0.0015	0.0115	0	0	0.00899585	0.012093	0.00295052	0.00728531	1 (0.54)	2 (0.65)	4 (0.37)	3 (0.45)	0 (0)	1 (0.39)	1 (0.54)	2 (0.72)	4 (0.64)	3 (0.49)	0 (0)	1 (0.43)	0 (0)	0 (0)	0 (0)	0 (0)	0 (0)	0 (0)	0 (0)	0 (0)
MLH3	NM_001040108.1	14:75514179	c.2180G>A	p.Ser727Asn	0.05	0.17	0.01	rs116526686	VUS	No Data	NP	NP	NP	T	B	P	PnFL	T	T	0.000399361	0	0.0015	0	0	0	0.000461326	0	0.00136178	0.000107109	0 (0)	0 (0)	1 (0.09)	0 (0)	0 (0)	0 (0)	0 (0)	0 (0)	0 (0)	0 (0)	0 (0)	0 (0)	0 (0)	0 (0)	1 (0.21)	0 (0)	0 (0)	0 (0)	0 (0)	0 (0)
MLH3	NM_001040108.1	14:75514003	c.2356G>A	p.Val786Ile	0.177	0.208	0.024	rs372089146	VUS	No Data	NP	NP	NP	T	B	P	PnFL	T	T	0.000199681	0	0	0	0	0.001	7.68876e-05	0	0.000226963	0.00010711	0 (0)	0 (0)	0 (0)	1 (0.15)	0 (0)	0 (0)	0 (0)	0 (0)	0 (0)	0 (0)	0 (0)	0 (0)	0 (0)	0 (0)	0 (0)	1 (1.92)	0 (0)	0 (0)	0 (0)	0 (0)
MLH3	NM_001040108.1	14:75513934	c.2425A>G	p.Met809Val	0.39975	0.334	0.017	rs61752722	VUS	GC eval	NP	NP	DM? - COLORECTAL CANCER, NON-POLYPOSIS	T	B	P	PnFN	T	T	0.000599042	0.001	0	0.0014	0.001	0	0.00192219	0.00267442	0.000453926	0.00195251	0 (0)	3 (0.98)	2 (0.18)	2 (0.3)	1 (0.74)	0 (0)	0 (0)	3 (1.09)	2 (0.32)	2 (0.33)	1 (0.89)	0 (0)	0 (0)	0 (0)	0 (0)	0 (0)	0 (0)	0 (0)	0 (0)	0 (0)
MLH3	NM_001040108.1	14:75513910	c.2449A>G	p.Ser817Gly	0.48025	0.67	0.022	rs143278116	Likely not pathogenic	GC eval	NP	Likely benign(Last reviewed: Jun 1, 2014	DM? - COLORECTAL CANCER, NON-POLYPOSIS	T	B	P	PnFL	T	T							0.000384438	0.000581395	0	0.000436616	0 (0)	0 (0)	0 (0)	1 (0.15)	0 (0)	0 (0)	0 (0)	0 (0)	0 (0)	1 (0.16)	0 (0)	0 (0)	0 (0)	0 (0)	0 (0)	0 (0)	0 (0)	0 (0)	0 (0)	0 (0)
MLH3	NM_001040108.1	14:75513869	c.2490T>G	p.Phe830Leu	0.278	0.166	0.02	rs114015611	VUS	Internal Variant Database	NP	NP	NP	T	B	P	PnFN	T	T	0.00119808	0	0.0045	0	0	0	0.00230663	0.000116279	0.00658193	0.00055204	0 (0)	0 (0)	3 (0.27)	0 (0)	0 (0)	0 (0)	0 (0)	0 (0)	0 (0)	0 (0)	0 (0)	0 (0)	0 (0)	0 (0)	3 (0.64)	0 (0)	0 (0)	0 (0)	0 (0)	0 (0)
MLH3	NM_001040108.1	14:75513826	c.2533A>G	p.Ser845Gly	0.17675	0.149		rs28756992	VUS	No Data	NP	NP	NP	T	B	P	PnFN	T	T	0.0169728	0.004	0.0287	0.0043	0.0307	0.0099	0.0153006	0.00662791	0.0322288	0.0116131	0 (0)	6 (1.96)	18 (1.65)	6 (0.9)	0 (0)	0 (0)	0 (0)	5 (1.81)	8 (1.27)	5 (0.81)	0 (0)	0 (0)	0 (0)	1 (3.33)	10 (2.15)	1 (1.92)	0 (0)	0 (0)	0 (0)	0 (0)
MLH3	NM_001040108.1	14:75513721	c.2638C>G	p.Leu880Val	0.24075	0.281	0.074	rs201453923	VUS	No Data	NP	NP	NP	D	B	DC	PnFL	D	T							7.68876e-05	0.000116279	0	0.000239025	0 (0)	0 (0)	1 (0.09)	0 (0)	0 (0)	0 (0)	0 (0)	0 (0)	1 (0.16)	0 (0)	0 (0)	0 (0)	0 (0)	0 (0)	0 (0)	0 (0)	0 (0)	0 (0)	0 (0)	0 (0)
MLH3	NM_001040108.1	14:75513490	c.2869A>G	p.Ser957Gly	0.09925	0.148	0.058	rs149688134	VUS	No Data	NP	NP	NP	T	B	P	PnFN	T	T							7.68876e-05	0	0.000226963	8.24049e-06	0 (0)	0 (0)	1 (0.09)	0 (0)	0 (0)	0 (0)	0 (0)	0 (0)	0 (0)	0 (0)	0 (0)	0 (0)	0 (0)	0 (0)	1 (0.21)	0 (0)	0 (0)	0 (0)	0 (0)	0 (0)
MLH3	NM_001040108.1	14:75513463	c.2896T>C	p.Ser966Pro	0.232	0.356		rs17782839	VUS	No Data	NP	NP	NP	T	B	P	PnFN	T	T	0.0111821	0.0189	0.0008	0.0086	0.0307	0	0.01161	0.0169767	0.00113482	0.0158818	7 (3.76)	3 (0.98)	17 (1.55)	11 (1.65)	3 (2.21)	4 (1.55)	7 (3.8)	3 (1.09)	15 (2.38)	10 (1.63)	3 (2.68)	4 (1.74)	0 (0)	0 (0)	2 (0.43)	1 (1.92)	0 (0)	0 (0)	0 (0)	0 (0)
MLH3	NM_001040108.1	14:75513448	c.2911G>A	p.Val971Ile	0.2125	0.468	0.019	rs41555714	VUS	GC eval	NP	NP	DM? - COLORECTAL CANCER, INCREASED RISK	T	B	P	PFM	D	T							0.000768876	0.00116279	0	0.000527539	0 (0)	1 (0.33)	0 (0)	0 (0)	0 (0)	1 (0.39)	0 (0)	1 (0.36)	0 (0)	0 (0)	0 (0)	1 (0.43)	0 (0)	0 (0)	0 (0)	0 (0)	0 (0)	0 (0)	0 (0)	0 (0)
MLH3	NM_001040108.1	14:75513435	c.2924A>G	p.Asn975Ser	0.11175	0.124	0.026	rs141066164	VUS	No Data	NP	NP	NP	T	B	P	PnFL	D	T	0.000199681	0	0.0008	0	0	0	0.0012302	0	0.00363141	0.000403957	0 (0)	0 (0)	1 (0.09)	0 (0)	0 (0)	0 (0)	0 (0)	0 (0)	0 (0)	0 (0)	0 (0)	0 (0)	0 (0)	0 (0)	1 (0.21)	0 (0)	0 (0)	0 (0)	0 (0)	0 (0)
MLH3	NM_001040108.1	14:75513142	c.3217G>A	p.Asp1073Asn	0.4155	.		rs28756993	VUS	No Data	NP	NP	NP	D	PD	DC	PFM	D	D	0.0081869	0.001	0.028	0.0043	0	0	0.00530524	0.000232558	0.0152065	0.00191126	0 (0)	0 (0)	9 (0.82)	0 (0)	0 (0)	0 (0)	0 (0)	0 (0)	1 (0.16)	0 (0)	0 (0)	0 (0)	0 (0)	0 (0)	8 (1.72)	0 (0)	0 (0)	0 (0)	0 (0)	0 (0)
MLH3	NM_001040108.1	14:75509146	c.3315C>A	p.Asp1105Glu	0.12675	.		rs28757008	VUS	GC eval	NP	NP	NP	T	B	P	PnFN	T	T	0.000798722	0.003	0	0	0.001	0	0.00284484	0.00372093	0.00113482	0.00289955	1 (0.54)	1 (0.33)	5 (0.46)	2 (0.3)	0 (0)	1 (0.39)	1 (0.54)	1 (0.36)	5 (0.79)	2 (0.33)	0 (0)	1 (0.43)	0 (0)	0 (0)	0 (0)	0 (0)	0 (0)	0 (0)	0 (0)	0 (0)
MLH3	NM_001040108.1	14:75509130	c.3331C>T	p.Leu1111Phe	0.31775	0.242	0.092	rs761143890	VUS	No Data	NP	NP	NP	D	PD	DC	PnFN	D	D										8.23669e-06	0 (0)	0 (0)	0 (0)	0 (0)	1 (0.74)	0 (0)	0 (0)	0 (0)	0 (0)	0 (0)	0 (0)	0 (0)	0 (0)	0 (0)	0 (0)	0 (0)	1 (4.17)	0 (0)	0 (0)	0 (0)
MLH3	NM_001040108.1	14:75506696	c.3488G>A	p.Gly1163Asp	0.255	0.3		rs28757011	VUS	No Data	NP	NP	NP	T	B	DC	PnFL	D	T	0.00459265	0	0	0	0	0.0228	7.68876e-05	0	0.000226963	0.00193337	0 (0)	0 (0)	0 (0)	1 (0.15)	0 (0)	2 (0.78)	0 (0)	0 (0)	0 (0)	0 (0)	0 (0)	0 (0)	0 (0)	0 (0)	0 (0)	1 (1.92)	0 (0)	2 (7.14)	0 (0)	0 (0)
MLH3	NM_001040108.1	14:75497314	c.3919T>C	p.Cys1307Arg	0.859	0.703	0.147		VUS	No Data	NP	NP	NP	D	PD	DC	PFM	T	D											0 (0)	0 (0)	1 (0.09)	0 (0)	0 (0)	0 (0)	0 (0)	0 (0)	0 (0)	0 (0)	0 (0)	0 (0)	0 (0)	0 (0)	1 (0.21)	0 (0)	0 (0)	0 (0)	0 (0)	0 (0)
MLH3	NM_001040108.1	14:75485669	c.4105A>T	p.Asn1369Tyr	0.8865	0.831	0.288		VUS	No Data	NP	NP	NP	D	PD	DC	PFM	T	D											0 (0)	0 (0)	0 (0)	1 (0.15)	0 (0)	0 (0)	0 (0)	0 (0)	0 (0)	1 (0.16)	0 (0)	0 (0)	0 (0)	0 (0)	0 (0)	0 (0)	0 (0)	0 (0)	0 (0)	0 (0)
MLH3	NM_001040108.1	14:75483796	c.4351G>A	p.Glu1451Lys	0.5175	.	0.04	rs28939071	Not pathogenic	Internal Variant Database	NP	Uncertain significance(Last reviewed: Apr 1, 2009	DM? - COLORECTAL CANCER, NON-POLYPOSIS	D	pD	DC	PFM	D	D	0.000399361	0.002	0	0	0	0	0.000691988	0.000813953	0.000453926	0.000741278	0 (0)	0 (0)	1 (0.09)	1 (0.15)	0 (0)	0 (0)	0 (0)	0 (0)	1 (0.16)	1 (0.16)	0 (0)	0 (0)	0 (0)	0 (0)	0 (0)	0 (0)	0 (0)	0 (0)	0 (0)	0 (0)
MSH2	NM_000251.2	2:47630353	c.23C>T	p.Thr8Met	0.6285	0.549		rs17217716	Likely not pathogenic	InSight	2: Likely not pathogenic	NP	DM - COLORECTAL CANCER, NON-POLYPOSIS	T	B	DC	PnFL	D	T	0.00519169	0.003	0.0008	0.013	0.001	0.0119	0.00015444	0.000116686	0.00022831	0.00359996	0 (0)	0 (0)	1 (0.09)	1 (0.15)	0 (0)	0 (0)	0 (0)	0 (0)	0 (0)	0 (0)	0 (0)	0 (0)	0 (0)	0 (0)	1 (0.21)	1 (1.92)	0 (0)	0 (0)	0 (0)	0 (0)
MSH2	NM_000251.2	2:47630385	c.55T>C	p.Phe19Leu	0.92875	0.738	0.728	rs141711342	VUS	GC eval	NP	NP	NP	D	PD	DC	PFM	D	D	0.000599042	0	0.0023	0	0	0	0.000616333	0	0.00182066	0.000350959	0 (0)	0 (0)	1 (0.09)	0 (0)	0 (0)	0 (0)	0 (0)	0 (0)	0 (0)	0 (0)	0 (0)	0 (0)	0 (0)	0 (0)	1 (0.21)	0 (0)	0 (0)	0 (0)	0 (0)	0 (0)
MSH2	NM_000251.2	2:47630468	c.138C>G	p.His46Gln	0.889	0.925	0.698	rs33946261	VUS	InSight	3: Uncertain	NP	DM - COLORECTAL CANCER	D	PD	DC	PFM	D	D							0.000231374	0.000232937	0.00022831	0.000307585	0 (0)	0 (0)	1 (0.09)	0 (0)	0 (0)	0 (0)	0 (0)	0 (0)	1 (0.16)	0 (0)	0 (0)	0 (0)	0 (0)	0 (0)	0 (0)	0 (0)	0 (0)	0 (0)	0 (0)	0 (0)
MSH2	NM_000251.2	2:47630490	c.160G>T	p.Ala54Ser	0.742	0.743	0.559	rs749212640	VUS	ClinVar- 2 stars	NP	Uncertain (May 22, 2015), 2 stars	NP	D	PD	DC	PFM	D	D										1.23259e-05	0 (0)	0 (0)	1 (0.09)	0 (0)	0 (0)	0 (0)	0 (0)	0 (0)	0 (0)	0 (0)	0 (0)	0 (0)	0 (0)	0 (0)	1 (0.21)	0 (0)	0 (0)	0 (0)	0 (0)	0 (0)
MSH2	NM_000251.2	2:47635645	c.317G>A	p.Arg106Lys	0.32325	0.26	0.118	rs41295286	Not pathogenic	InSight	1: Not pathogenic	Benign(Last reviewed: Sep 5, 2013)	NP	T	B	P	PnFN	D	T							7.68994e-05	0.000116306	0	6.59631e-05	0 (0)	0 (0)	0 (0)	0 (0)	0 (0)	1 (0.39)	0 (0)	0 (0)	0 (0)	0 (0)	0 (0)	1 (0.43)	0 (0)	0 (0)	0 (0)	0 (0)	0 (0)	0 (0)	0 (0)	0 (0)
MSH2	NM_000251.2	2:47637301	c.435T>G	p.Ile145Met	0.684	0.882	0.042	rs63750124	VUS	InSight	3: Uncertain	Uncertain significance(Last reviewed: Sep 5, 2013)	DM - COLORECTAL CANCER, NON-POLYPOSIS	D	B	DC	PnFN	D	T	0.000199681	0.001	0	0	0	0	0.000384438	0.000581395	0	0.000337693	0 (0)	0 (0)	0 (0)	1 (0.15)	0 (0)	0 (0)	0 (0)	0 (0)	0 (0)	1 (0.16)	0 (0)	0 (0)	0 (0)	0 (0)	0 (0)	0 (0)	0 (0)	0 (0)	0 (0)	0 (0)
MSH2	NM_000251.2	2:47641430	c.815C>T	p.Ala272Val	0.888	0.879	0.153	rs34136999	VUS	InSight	3: Uncertain	Uncertain significance(Last reviewed: Sep 5, 2013)	DM - COLORECTAL CANCER, NON-POLYPOSIS	D	PD	DC	PFM	D	D							0.000384438	0.000581395	0	0.000239503	0 (0)	0 (0)	1 (0.09)	0 (0)	0 (0)	0 (0)	0 (0)	0 (0)	1 (0.16)	0 (0)	0 (0)	0 (0)	0 (0)	0 (0)	0 (0)	0 (0)	0 (0)	0 (0)	0 (0)	0 (0)
MSH2	NM_000251.2	2:47643457	c.965G>A	p.Gly322Asp	0.536	0.24		rs4987188	Not pathogenic	InSight	1: Not pathogenic	Benign(Last reviewed: Sep 5, 2013)	FP -MISMATCH REPAIR DEFECT, PARTIAL	D	B	DC	PnFL	D	D	0.0061901	0.0169	0.0015	0.0058	0.0082	0	0.0113794	0.0153488	0.00363141	0.0141058	3 (1.61)	8 (2.61)	16 (1.46)	13 (1.95)	2 (1.47)	2 (0.78)	3 (1.63)	6 (2.17)	12 (1.9)	13 (2.12)	2 (1.79)	2 (0.87)	0 (0)	2 (6.67)	4 (0.86)	0 (0)	0 (0)	0 (0)	0 (0)	0 (0)
MSH2	NM_000251.2	2:47643490	c.998G>A	p.Cys333Tyr	0.94225	0.963	0.303	rs63750828	VUS	InSight	3: Uncertain	Uncertain significance(Last reviewed: Sep 5, 2013)	DM - COLORECTAL CANCER, NON-POLYPOSIS	D	PD	DC	PFH	D	D											0 (0)	0 (0)	1 (0.09)	0 (0)	0 (0)	0 (0)	0 (0)	0 (0)	1 (0.16)	0 (0)	0 (0)	0 (0)	0 (0)	0 (0)	0 (0)	0 (0)	0 (0)	0 (0)	0 (0)	0 (0)
MSH2	NM_000251.2	2:47643504	c.1012G>C	p.Gly338Arg	0.97825	0.956	0.804		VUS	GC eval	1012G>A is 3: Uncertain	Uncertain significance(Last reviewed: Sep 5, 2013) (not in HGMD, only 1012G>A is, but results in same amino acid change)	DM? - COLORECTAL CANCER, NON-POLYPOSIS (No, G>A in HGMD)	D	PD	DC	PFH	D	D											0 (0)	0 (0)	1 (0.09)	1 (0.15)	0 (0)	0 (0)	0 (0)	0 (0)	1 (0.16)	1 (0.16)	0 (0)	0 (0)	0 (0)	0 (0)	0 (0)	0 (0)	0 (0)	0 (0)	0 (0)	0 (0)
MSH2	NM_000251.2	2:47656972	c.1168C>T	p.Leu390Phe	0.73225	0.825		rs17224367	Not pathogenic	InSight	1: Not pathogenic	Benign(Last reviewed: Sep 5, 2013)	DM? - COLORECTAL CANCER, NON-POLYPOSIS	D	B	DC	PFM	D	D	0.00279553	0	0	0	0	0.0139	7.68876e-05	0.000116279	0	0.00165645	0 (0)	0 (0)	1 (0.09)	0 (0)	1 (0.74)	0 (0)	0 (0)	0 (0)	0 (0)	0 (0)	0 (0)	0 (0)	0 (0)	0 (0)	1 (0.21)	0 (0)	1 (4.17)	0 (0)	0 (0)	0 (0)
MSH2	NM_000251.2	2:47657074	c.1270C>T	p.His424Tyr	0.38425	0.409	0.06	rs587782278	VUS	GC eval	NP	Uncertain significance(Last reviewed: Jan 22, 2015) (1 star VUS)	NP	T	B	DC	PnFN	D	T											1 (0.54)	0 (0)	0 (0)	0 (0)	0 (0)	0 (0)	1 (0.54)	0 (0)	0 (0)	0 (0)	0 (0)	0 (0)	0 (0)	0 (0)	0 (0)	0 (0)	0 (0)	0 (0)	0 (0)	0 (0)
MSH2	NM_000251.2	2:47690180	c.1397A>G	p.His466Arg	0.85175	0.387	0.243	rs544265737	VUS	No Data	NP	NP	NP	D	PD	DC	PFM	D	D	0.000199681	0	0	0	0.001	0				7.43138e-05	0 (0)	0 (0)	0 (0)	1 (0.15)	0 (0)	0 (0)	0 (0)	0 (0)	0 (0)	1 (0.16)	0 (0)	0 (0)	0 (0)	0 (0)	0 (0)	0 (0)	0 (0)	0 (0)	0 (0)	0 (0)
MSH2	NM_000251.2	2:47693879	c.1593A>C	p.Lys531Asn	0.6245	0.384	0.056		VUS	No Data	NP	NP	NP	D	PD	DC	PFM	D	T											0 (0)	0 (0)	1 (0.09)	0 (0)	0 (0)	0 (0)	0 (0)	0 (0)	1 (0.16)	0 (0)	0 (0)	0 (0)	0 (0)	0 (0)	0 (0)	0 (0)	0 (0)	0 (0)	0 (0)	0 (0)
MSH2	NM_000251.2	2:47698172	c.1730T>C	p.Ile577Thr	0.92025	0.72	0.285	rs63749910	Likely not pathogenic	InSight	2: Likely not pathogenic	Likely benign(Last reviewed: Sep 5, 2013)	DM? -COLORECTAL CANCER, EARLY ONSET	D	pD	DC	PFM	D	D							0.00023084	0.000349162	0	0.000132472	0 (0)	0 (0)	1 (0.09)	1 (0.15)	0 (0)	0 (0)	0 (0)	0 (0)	1 (0.16)	1 (0.16)	0 (0)	0 (0)	0 (0)	0 (0)	0 (0)	0 (0)	0 (0)	0 (0)	0 (0)	0 (0)
MSH2	NM_000251.2	2:47702191	c.1787A>G	p.Asn596Ser	0.51225	0.866	0.047	rs41295288	VUS	InSight	3: Uncertain	Uncertain significance(Last reviewed: Sep 5, 2013)	DM - COLORECTAL CANCER, NON-POLYPOSIS	T	B	DC	PnFN	D	T							0.000230663	0.000232558	0.000226963	0.000255792	0 (0)	0 (0)	3 (0.27)	0 (0)	0 (0)	0 (0)	0 (0)	0 (0)	2 (0.32)	0 (0)	0 (0)	0 (0)	0 (0)	0 (0)	1 (0.21)	0 (0)	0 (0)	0 (0)	0 (0)	0 (0)
MSH2	NM_000251.2	2:47702251	c.1847C>G	p.Pro616Arg	0.82875	0.498	0.239	rs587779965	VUS	ClinVar- 2 stars	NP	Uncertain significance(Last reviewed: Aug 28, 2015) (2 star VUS)	NP	D	PD	DC	PFM	D	D										4.11834e-05	0 (0)	0 (0)	1 (0.09)	0 (0)	0 (0)	0 (0)	0 (0)	0 (0)	1 (0.16)	0 (0)	0 (0)	0 (0)	0 (0)	0 (0)	0 (0)	0 (0)	0 (0)	0 (0)	0 (0)	0 (0)
MSH2	NM_000251.2	2:47702310	c.1906G>C	p.Ala636Pro	0.6345	0.863	0.062	rs63750875	Pathogenic	InSight	5: Pathogenic	Pathogenic(Last reviewed: Sep 5, 2013)	DM - COLORECTAL CANCER, NON-POLYPOSIS	T	pD	DCA	PFM	D	D										8.23655e-06	0 (0)	0 (0)	1 (0.09)	0 (0)	0 (0)	0 (0)	0 (0)	0 (0)	1 (0.16)	0 (0)	0 (0)	0 (0)	0 (0)	0 (0)	0 (0)	0 (0)	0 (0)	0 (0)	0 (0)	0 (0)
MSH2	NM_000251.2	2:47703506	c.2006G>T	p.Gly669Val	0.9665	0.979	0.565		Pathogenic	InSight	5: Pathogenic	Pathogenic(Last reviewed: Sep 5, 2013)	NP		PD	DC	PFH	D	D											0 (0)	0 (0)	0 (0)	0 (0)	0 (0)	1 (0.39)	0 (0)	0 (0)	0 (0)	0 (0)	0 (0)	1 (0.43)	0 (0)	0 (0)	0 (0)	0 (0)	0 (0)	0 (0)	0 (0)	0 (0)
MSH2	NM_000251.2	2:47703575	c.2075G>T	p.Gly692Val	0.92725	0.969	0.375	rs63751432	VUS	InSight	3: Uncertain	Uncertain significance(Last reviewed: Sep 5, 2013)	DM - COLORECTAL CANCER, NON-POLYPOSIS	D	PD	DC	PFH	D	D											0 (0)	0 (0)	0 (0)	1 (0.15)	0 (0)	0 (0)	0 (0)	0 (0)	0 (0)	1 (0.16)	0 (0)	0 (0)	0 (0)	0 (0)	0 (0)	0 (0)	0 (0)	0 (0)	0 (0)	0 (0)
MSH2	NM_000251.2	2:47705562	c.2362A>C	p.Thr788Pro	0.9645	0.792	0.271	rs774440277	VUS	No Data	NP	NP	NP	D	PD	DC	PFM	D	D										8.23791e-06	0 (0)	0 (0)	1 (0.09)	0 (0)	0 (0)	0 (0)	0 (0)	0 (0)	1 (0.16)	0 (0)	0 (0)	0 (0)	0 (0)	0 (0)	0 (0)	0 (0)	0 (0)	0 (0)	0 (0)	0 (0)
MSH2	NM_000251.2	2:47707876	c.2500G>A	p.Ala834Thr	0.85125	0.956	0.292	rs63750757	Likely not pathogenic	InSight	2: Likely not pathogenic	Likely benign(Last reviewed: Sep 5, 2013)	DM? - COLORECTAL CANCER, NON-POLYPOSIS	D	PD	DC	PFH	D	D										9.89332e-05	0 (0)	0 (0)	0 (0)	1 (0.15)	0 (0)	0 (0)	0 (0)	0 (0)	0 (0)	1 (0.16)	0 (0)	0 (0)	0 (0)	0 (0)	0 (0)	0 (0)	0 (0)	0 (0)	0 (0)	0 (0)
MSH2	NM_000251.2	2:47707879	c.2503A>C	p.Asn835His	0.278	0.355	0.126	rs41295296	VUS	InSight	3: Uncertain	Uncertain significance(Last reviewed: Sep 5, 2013)	NP	T	B	DC	PnFN	D	T										8.24266e-06	0 (0)	0 (0)	1 (0.09)	0 (0)	0 (0)	0 (0)	0 (0)	0 (0)	0 (0)	0 (0)	0 (0)	0 (0)	0 (0)	0 (0)	1 (0.21)	0 (0)	0 (0)	0 (0)	0 (0)	0 (0)
MSH3	NM_002439.4	5:79950598	c.52C>A	p.Pro18Thr	0.14625	0.186	0.342		VUS	No Data	NP	NP	NP		B	P	PnFL	D	T											0 (0)	0 (0)	0 (0)	1 (0.15)	0 (0)	0 (0)	0 (0)	0 (0)	0 (0)	1 (0.16)	0 (0)	0 (0)	0 (0)	0 (0)	0 (0)	0 (0)	0 (0)	0 (0)	0 (0)	0 (0)
MSH3	NM_002439.4	5:79950620	c.74G>A	p.Ser25Asn	0.3945	0.287	0.948		VUS	No Data	NP	NP	NP		PD	P	PnFL	D	D											1 (0.54)	0 (0)	0 (0)	0 (0)	0 (0)	0 (0)	1 (0.54)	0 (0)	0 (0)	0 (0)	0 (0)	0 (0)	0 (0)	0 (0)	0 (0)	0 (0)	0 (0)	0 (0)	0 (0)	0 (0)
MSH3	NM_002439.4	5:79952308	c.316C>G	p.Gln106Glu	0.27475	0.149	0.038	rs149350323	VUS	No Data	NP	NP	NP		B	P	PnFN	D	T							0.000153775	0.000232558	0	5.77358e-05	0 (0)	1 (0.33)	1 (0.09)	0 (0)	0 (0)	0 (0)	0 (0)	1 (0.36)	1 (0.16)	0 (0)	0 (0)	0 (0)	0 (0)	0 (0)	0 (0)	0 (0)	0 (0)	0 (0)	0 (0)	0 (0)
MSH3	NM_002439.4	5:79952348	c.356C>T	p.Ser119Phe	0.16775	0.199		rs144607594	VUS	No Data	NP	NP	NP		B	P	PnFL	D	T	0.00119808	0	0	0	0.001	0.005				0.000982578	0 (0)	1 (0.33)	0 (0)	0 (0)	0 (0)	0 (0)	0 (0)	0 (0)	0 (0)	0 (0)	0 (0)	0 (0)	0 (0)	1 (3.33)	0 (0)	0 (0)	0 (0)	0 (0)	0 (0)	0 (0)
MSH3	NM_002439.4	5:79961165	c.562C>T	p.Arg188Cys	0.248	0.308	0.034	rs147289289	VUS	No Data	NP	NP	NP		B	P	PnFN	D	T	0.000199681	0	0	0.0014	0	0	7.68994e-05	0.000116279	0	0.000255075	0 (0)	1 (0.33)	0 (0)	0 (0)	0 (0)	0 (0)	0 (0)	1 (0.36)	0 (0)	0 (0)	0 (0)	0 (0)	0 (0)	0 (0)	0 (0)	0 (0)	0 (0)	0 (0)	0 (0)	0 (0)
MSH3	NM_002439.4	5:79968078	c.808C>T	p.Leu270Phe	0.90625	0.889	0.254	rs376434836	VUS	No Data	NP	NP	NP		PD	DC	PFM	D	D							7.68876e-05	0.000116279	0	1.65218e-05	0 (0)	0 (0)	0 (0)	1 (0.15)	0 (0)	0 (0)	0 (0)	0 (0)	0 (0)	1 (0.16)	0 (0)	0 (0)	0 (0)	0 (0)	0 (0)	0 (0)	0 (0)	0 (0)	0 (0)	0 (0)
MSH3	NM_002439.4	5:79968154	c.884G>A	p.Arg295His	0.7305	0.682	0.27	rs771713082	VUS	No Data	NP	NP	NP		PD	DC	PnFL	D	D										8.23968e-06	0 (0)	0 (0)	1 (0.09)	0 (0)	0 (0)	0 (0)	0 (0)	0 (0)	1 (0.16)	0 (0)	0 (0)	0 (0)	0 (0)	0 (0)	0 (0)	0 (0)	0 (0)	0 (0)	0 (0)	0 (0)
MSH3	NM_002439.4	5:79970882	c.1108T>G	p.Cys370Gly	0.81875	0.637	0.183	rs751866806	VUS	No Data	NP	NP	NP		PD	DC	PFM	D	D											0 (0)	0 (0)	0 (0)	1 (0.15)	0 (0)	0 (0)	0 (0)	0 (0)	0 (0)	1 (0.16)	0 (0)	0 (0)	0 (0)	0 (0)	0 (0)	0 (0)	0 (0)	0 (0)	0 (0)	0 (0)
MSH3	NM_002439.4	5:79970934	c.1160T>A	p.Phe387Tyr	0.1705	0.461	0.039	rs140543135	VUS	No Data	NP	NP	NP		B	P	PnFL	D	T	0.00139776	0	0.0053	0	0	0	0.000845894	0	0.0024966	0.000321485	0 (0)	0 (0)	1 (0.09)	0 (0)	0 (0)	0 (0)	0 (0)	0 (0)	0 (0)	0 (0)	0 (0)	0 (0)	0 (0)	0 (0)	1 (0.21)	0 (0)	0 (0)	0 (0)	0 (0)	0 (0)
MSH3	NM_002439.4	5:79974885	c.1313C>T	p.Ala438Val	0.204	0.45	0.059	rs35121792	VUS	No Data	NP	NP	NP		B	P	PnFN	D	T	0.000998403	0	0.0015	0	0.0031	0	0.00107643	0	0.00317749	0.000651299	0 (0)	0 (0)	1 (0.09)	0 (0)	0 (0)	0 (0)	0 (0)	0 (0)	0 (0)	0 (0)	0 (0)	0 (0)	0 (0)	0 (0)	1 (0.21)	0 (0)	0 (0)	0 (0)	0 (0)	0 (0)
MSH3	NM_002439.4	5:80021292	c.1361G>T	p.Arg454Leu	0.73675	0.71	0.194	rs144798521	VUS	No Data	NP	NP	NP		PD	DC	PFM	D	D										1.65033e-05	0 (0)	0 (0)	0 (0)	0 (0)	0 (0)	1 (0.39)	0 (0)	0 (0)	0 (0)	0 (0)	0 (0)	0 (0)	0 (0)	0 (0)	0 (0)	0 (0)	0 (0)	1 (3.57)	0 (0)	0 (0)
MSH3	NM_002439.4	5:80024685	c.1469C>A	p.Ser490Tyr	0.53	0.458	0.096	rs76249824	VUS	No Data	NP	NP	NP		PD	DC	PFM	D	D	0.00239617	0	0.0091	0	0	0	0.00184644	0	0.00545455	0.000541567	0 (0)	0 (0)	5 (0.46)	0 (0)	0 (0)	0 (0)	0 (0)	0 (0)	0 (0)	0 (0)	0 (0)	0 (0)	0 (0)	0 (0)	5 (1.07)	0 (0)	0 (0)	0 (0)	0 (0)	0 (0)
MSH3	NM_002439.4	5:80024738	c.1522A>G	p.Lys508Glu	0.2715	0.476	0.029	rs146768828	VUS	No Data	NP	NP	NP		B	P	PnFL	D	T	0.00239617	0	0.0091	0	0	0	0.000999539	0	0.00295052	0.000398241	0 (0)	0 (0)	4 (0.36)	0 (0)	0 (0)	0 (0)	0 (0)	0 (0)	0 (0)	0 (0)	0 (0)	0 (0)	0 (0)	0 (0)	4 (0.86)	0 (0)	0 (0)	0 (0)	0 (0)	0 (0)
MSH3	NM_002439.4	5:80024783	c.1567G>A	p.Glu523Lys	0.18325	0.509		rs34058399	VUS	No Data	NP	NP	NP		B	P	PnFN	D	T	0.00658946	0	0.025	0	0	0	0.00792186	0.000116306	0.0231608	0.00232078	0 (0)	0 (0)	14 (1.28)	1 (0.15)	0 (0)	0 (0)	0 (0)	0 (0)	0 (0)	0 (0)	0 (0)	0 (0)	0 (0)	0 (0)	14 (3)	1 (1.92)	0 (0)	0 (0)	0 (0)	0 (0)
MSH3	NM_002439.4	5:80037285	c.1571A>C	p.Asn524Thr	0.34325	0.414	0.059	rs55724159	VUS	No Data	NP	NP	NP		B	P	PnFL	D	D	0.00119808	0	0.0045	0	0	0	0.00230805	0	0.00681508	0.000648411	0 (0)	0 (0)	5 (0.46)	0 (0)	0 (0)	0 (0)	0 (0)	0 (0)	0 (0)	0 (0)	0 (0)	0 (0)	0 (0)	0 (0)	5 (1.07)	0 (0)	0 (0)	0 (0)	0 (0)	0 (0)
MSH3	NM_002439.4	5:80037314	c.1600T>A	p.Phe534Ile	0.454	0.647	0.061		VUS	No Data	NP	NP	NP		B	DC	PnFL	D	D											0 (0)	0 (0)	0 (0)	0 (0)	0 (0)	1 (0.39)	0 (0)	0 (0)	0 (0)	0 (0)	0 (0)	1 (0.43)	0 (0)	0 (0)	0 (0)	0 (0)	0 (0)	0 (0)	0 (0)	0 (0)
MSH3	NM_002439.4	5:80063794	c.1939C>A	p.His647Asn	0.25275	0.404	0.074		VUS	No Data	NP	NP	NP		B	P	PnFN	D	T											0 (0)	0 (0)	1 (0.09)	0 (0)	0 (0)	0 (0)	0 (0)	0 (0)	1 (0.16)	0 (0)	0 (0)	0 (0)	0 (0)	0 (0)	0 (0)	0 (0)	0 (0)	0 (0)	0 (0)	0 (0)
MSH3	NM_002439.4	5:80063860	c.2005C>T	p.Arg669Trp	0.429	0.56	0.188	rs35045151	VUS	No Data	NP	NP	NP		pD	DC	PFM	D	D	0.000798722	0	0.003	0	0	0	0.00169153	0.000116279	0.00476623	0.000313325	0 (0)	0 (0)	3 (0.27)	0 (0)	0 (0)	0 (0)	0 (0)	0 (0)	0 (0)	0 (0)	0 (0)	0 (0)	0 (0)	0 (0)	3 (0.64)	0 (0)	0 (0)	0 (0)	0 (0)	0 (0)
MSH3	NM_002439.4	5:80063896	c.2041C>T	p.Pro681Ser	0.43075	0.495	0.215	rs115198722	VUS	No Data	NP	NP	NP		PD	DC	PnFL	D	D	0.000199681	0.001	0	0	0	0	0.00153799	0.0018609	0.000907853	0.000775462	0 (0)	0 (0)	1 (0.09)	2 (0.3)	0 (0)	0 (0)	0 (0)	0 (0)	1 (0.16)	2 (0.33)	0 (0)	0 (0)	0 (0)	0 (0)	0 (0)	0 (0)	0 (0)	0 (0)	0 (0)	0 (0)
MSH3	NM_002439.4	5:80063924	c.2069A>G	p.Asn690Ser	0.4395	0.557	0.083	rs575779178	VUS	No Data	NP	NP	NP		B	DC	PnFL	D	D										0.00021483	0 (0)	0 (0)	1 (0.09)	0 (0)	0 (0)	0 (0)	0 (0)	0 (0)	1 (0.16)	0 (0)	0 (0)	0 (0)	0 (0)	0 (0)	0 (0)	0 (0)	0 (0)	0 (0)	0 (0)	0 (0)
MSH3	NM_002439.4	5:80064745	c.2176A>C	p.Ile726Leu	0.2605	0.498	0.044	rs752400305	VUS	No Data	NP	NP	NP		pD	P	PnFN	D	T										2.48032e-05	0 (0)	0 (0)	1 (0.09)	0 (0)	0 (0)	0 (0)	0 (0)	0 (0)	0 (0)	0 (0)	0 (0)	0 (0)	0 (0)	0 (0)	1 (0.21)	0 (0)	0 (0)	0 (0)	0 (0)	0 (0)
MSH3	NM_002439.4	5:80071540	c.2281G>T	p.Val761Leu	0.09025	0.453	0.059	rs376555325	VUS	No Data	NP	NP	NP		B	P	PnFN	D	T							7.69349e-05	0	0.000227169	1.80714e-05	0 (0)	0 (0)	1 (0.09)	0 (0)	0 (0)	0 (0)	0 (0)	0 (0)	0 (0)	0 (0)	0 (0)	0 (0)	0 (0)	0 (0)	1 (0.21)	0 (0)	0 (0)	0 (0)	0 (0)	0 (0)
MSH3	NM_002439.4	5:80071547	c.2288G>T	p.Cys763Phe	0.2865	0.403	0.055		VUS	No Data	NP	NP	NP		pD	DC	PnFL	D	D										3.59028e-05	0 (0)	0 (0)	0 (0)	1 (0.15)	0 (0)	0 (0)	0 (0)	0 (0)	0 (0)	0 (0)	0 (0)	0 (0)	0 (0)	0 (0)	0 (0)	1 (1.92)	0 (0)	0 (0)	0 (0)	0 (0)
MSH3	NM_002439.4	5:80071570	c.2311G>T	p.Val771Phe	0.53375	0.541	0.128		VUS	No Data	NP	NP	NP		pD	DC	PFM	D	D											0 (0)	0 (0)	1 (0.09)	0 (0)	0 (0)	0 (0)	0 (0)	0 (0)	1 (0.16)	0 (0)	0 (0)	0 (0)	0 (0)	0 (0)	0 (0)	0 (0)	0 (0)	0 (0)	0 (0)	0 (0)
MSH3	NM_002439.4	5:80074556	c.2336G>A	p.Arg779His	0.903	0.798	0.206	rs199791286	VUS	No Data	NP	NP	NP		PD	DC	PFM	D	D	0.000199681	0.001	0	0	0	0				0.00023925	0 (0)	0 (0)	1 (0.09)	0 (0)	0 (0)	1 (0.39)	0 (0)	0 (0)	1 (0.16)	0 (0)	0 (0)	1 (0.43)	0 (0)	0 (0)	0 (0)	0 (0)	0 (0)	0 (0)	0 (0)	0 (0)
MSH3	NM_002439.4	5:80083386	c.2438A>G	p.Lys813Arg	0.263	0.489	0.056	rs150446804	VUS	No Data	NP	NP	NP		B	P	PnFN	D	T	0.000199681	0	0	0.0014	0	0	0.000230663	0.000348837	0	0.0002142	0 (0)	0 (0)	1 (0.09)	0 (0)	0 (0)	0 (0)	0 (0)	0 (0)	0 (0)	0 (0)	0 (0)	0 (0)	0 (0)	0 (0)	1 (0.21)	0 (0)	0 (0)	0 (0)	0 (0)	0 (0)
MSH3	NM_002439.4	5:80083428	c.2480A>G	p.His827Arg	0.8145	0.686	0.039	rs138339194	VUS	No Data	NP	NP	NP		PD	DC	PnFL	D	D	0.00119808	0	0.0038	0.0014	0	0	0.0018453	0	0.00544712	0.000593159	0 (0)	0 (0)	5 (0.46)	0 (0)	0 (0)	0 (0)	0 (0)	0 (0)	0 (0)	0 (0)	0 (0)	0 (0)	0 (0)	0 (0)	5 (1.07)	0 (0)	0 (0)	0 (0)	0 (0)	0 (0)
MSH3	NM_002439.4	5:80109479	c.2732T>G	p.Leu911Trp	0.90325	0.848	0.189	rs41545019	VUS	No Data	NP	NP	NP		PD	DC	PFH	D	D	0.000998403	0.004	0	0.0014	0	0	0.00330617	0.00476744	0.000453926	0.00239707	0 (0)	0 (0)	4 (0.36)	5 (0.75)	2 (1.47)	0 (0)	0 (0)	0 (0)	4 (0.63)	5 (0.81)	2 (1.79)	0 (0)	0 (0)	0 (0)	0 (0)	0 (0)	0 (0)	0 (0)	0 (0)	0 (0)
MSH3	NM_002439.4	5:80109487	c.2740A>G	p.Ile914Val	0.228	0.75		rs148633216	VUS	No Data	NP	NP	NP		B	P	PnFL	D	T	0.00319489	0	0.0121	0	0	0	0.000922651	0	0.00272356	0.000395387	0 (0)	0 (0)	2 (0.18)	0 (0)	0 (0)	0 (0)	0 (0)	0 (0)	0 (0)	0 (0)	0 (0)	0 (0)	0 (0)	0 (0)	2 (0.43)	0 (0)	0 (0)	0 (0)	0 (0)	0 (0)
MSH3	NM_002439.4	5:80149972	c.2837A>C	p.Tyr946Ser	0.26375	0.547	0.085		VUS	No Data	NP	NP	NP		B	DC	PnFN	D	T											0 (0)	0 (0)	0 (0)	1 (0.15)	0 (0)	0 (0)	0 (0)	0 (0)	0 (0)	1 (0.16)	0 (0)	0 (0)	0 (0)	0 (0)	0 (0)	0 (0)	0 (0)	0 (0)	0 (0)	0 (0)
MSH3	NM_002439.4	5:80150058	c.2923G>A	p.Asp975Asn	0.83675	0.958	0.265		VUS	No Data	NP	NP	NP		PD	DC	PFH	D	D											0 (0)	0 (0)	0 (0)	1 (0.15)	0 (0)	0 (0)	0 (0)	0 (0)	0 (0)	0 (0)	0 (0)	0 (0)	0 (0)	0 (0)	0 (0)	1 (1.92)	0 (0)	0 (0)	0 (0)	0 (0)
MSH3	NM_002439.4	5:80168970	c.3166C>T	p.Leu1056Phe	0.598	0.888	0.116	rs188074706	VUS	No Data	NP	NP	NP		PD	DC	PFM	D	D	0.000199681	0	0	0.0014	0	0				4.9447e-05	0 (0)	0 (0)	0 (0)	1 (0.15)	0 (0)	0 (0)	0 (0)	0 (0)	0 (0)	1 (0.16)	0 (0)	0 (0)	0 (0)	0 (0)	0 (0)	0 (0)	0 (0)	0 (0)	0 (0)	0 (0)
MSH3	NM_002439.4	5:80168988	c.3184G>A	p.Gly1062Arg	0.7355	.	0.314	rs756886395	VUS	No Data	NP	NP	NP		PD	DC	PFM	D	D										3.29707e-05	0 (0)	0 (0)	1 (0.09)	0 (0)	0 (0)	0 (0)	0 (0)	0 (0)	0 (0)	0 (0)	0 (0)	0 (0)	0 (0)	0 (0)	1 (0.21)	0 (0)	0 (0)	0 (0)	0 (0)	0 (0)
MSH3	NM_002439.4	5:80171613	c.3346G>T	p.Ala1116Ser	0.287	0.407	0.053	rs200343553	VUS	No Data	NP	NP	NP		B	P	PnFN	D	T	0.000199681	0.001	0	0	0	0	0.000230663	0.000348837	0	4.16694e-05	0 (0)	0 (0)	1 (0.09)	0 (0)	0 (0)	0 (0)	0 (0)	0 (0)	0 (0)	0 (0)	0 (0)	0 (0)	0 (0)	0 (0)	1 (0.21)	0 (0)	0 (0)	0 (0)	0 (0)	0 (0)
MSH3	NM_002439.4	5:80171671	c.3404T>G	p.Leu1135Arg	0.49175	.	0.082	rs148947624	VUS	No Data	NP	NP	NP		B	P	PnFN	D	T							0.000230663	0	0.00068089	5.30391e-05	0 (0)	0 (0)	1 (0.09)	0 (0)	0 (0)	0 (0)	0 (0)	0 (0)	0 (0)	0 (0)	0 (0)	0 (0)	0 (0)	0 (0)	1 (0.21)	0 (0)	0 (0)	0 (0)	0 (0)	0 (0)
MSH6	NM_000179.2	2:48010415	c.43C>T	p.Pro15Ser	0.50625	0.195	0.989	rs776745497	VUS	GC eval	NP	Uncertain significance(Last reviewed: Aug 21, 2014)	NP	D	B	DC	PnFL	D	D										1.73683e-05	0 (0)	0 (0)	0 (0)	1 (0.15)	0 (0)	0 (0)	0 (0)	0 (0)	0 (0)	0 (0)	0 (0)	0 (0)	0 (0)	0 (0)	0 (0)	1 (1.92)	0 (0)	0 (0)	0 (0)	0 (0)
MSH6	NM_000179.2	2:48010445	c.73G>T	p.Ala25Ser	0.08	0.275	0.881	rs267608026	VUS	InSight	3: Uncertain	Uncertain significance(Last reviewed: Sep 5, 2013)	DM? - BREAST CANCER PREDISPOSITION	T	B	P	PnFN	D	T							0.000155788	0.000235294	0	0.000150624	1 (0.54)	0 (0)	0 (0)	0 (0)	0 (0)	1 (0.39)	1 (0.54)	0 (0)	0 (0)	0 (0)	0 (0)	1 (0.43)	0 (0)	0 (0)	0 (0)	0 (0)	0 (0)	0 (0)	0 (0)	0 (0)
MSH6	NM_000179.2	2:48010496	c.124C>T	p.Pro42Ser	0.19275	0.251	0.135	rs34014629	VUS	InSight	3: Uncertain	Uncertain significance(Last reviewed: Sep 5, 2013)	NP	T	B	DC	PnFN	D	T	0.000998403	0	0.0038	0	0	0	8.56164e-05	0	0.000254972	0.000125796	0 (0)	0 (0)	2 (0.18)	0 (0)	0 (0)	0 (0)	0 (0)	0 (0)	0 (0)	0 (0)	0 (0)	0 (0)	0 (0)	0 (0)	2 (0.43)	0 (0)	0 (0)	0 (0)	0 (0)	0 (0)
MSH6	NM_000179.2	2:48010601	c.229C>T	p.Arg77Trp	0.48975	0.35	0.986	rs745442468	VUS	No Data	NP	NP	NP	D	B	DC	PnFL	D	T										0	0 (0)	0 (0)	0 (0)	0 (0)	0 (0)	1 (0.39)	0 (0)	0 (0)	0 (0)	0 (0)	0 (0)	1 (0.43)	0 (0)	0 (0)	0 (0)	0 (0)	0 (0)	0 (0)	0 (0)	0 (0)
MSH6	NM_000179.2	2:48018236	c.431G>T	p.Ser144Ile	0.53825	0.803	0.093	rs3211299	Not pathogenic	InSight	1: Not pathogenic	Benign(Last reviewed: Sep 5, 2013)	DM? - COLORECTAL CANCER, NON-POLYPOSIS	T	PD	DC	PFM	T	T	0.00239617	0.005	0.0023	0.0058	0	0	0.000999539	0.00139535	0.000226963	0.000898213	0 (0)	1 (0.33)	0 (0)	0 (0)	1 (0.74)	0 (0)	0 (0)	1 (0.36)	0 (0)	0 (0)	1 (0.89)	0 (0)	0 (0)	0 (0)	0 (0)	0 (0)	0 (0)	0 (0)	0 (0)	0 (0)
MSH6	NM_000179.2	2:48023108	c.533G>T	p.Arg178Leu	0.18275	0.396	0.016		VUS	No Data	NP	NP	NP	T	B	DC	PnFN	T	T											0 (0)	0 (0)	1 (0.09)	0 (0)	0 (0)	0 (0)	0 (0)	0 (0)	1 (0.16)	0 (0)	0 (0)	0 (0)	0 (0)	0 (0)	0 (0)	0 (0)	0 (0)	0 (0)	0 (0)	0 (0)
MSH6	NM_000179.2	2:48025772	c.650A>G	p.Asp217Gly	0.27175	0.364	0.135	rs554012110	VUS	ClinVar- 2 stars	NP	Uncertain significance(Last reviewed: Dec 24, 2014)	NP	T	B	DC	PnFL	D	T	0.000199681	0	0.0008	0	0	0				8.3925e-05	0 (0)	0 (0)	2 (0.18)	0 (0)	0 (0)	0 (0)	0 (0)	0 (0)	0 (0)	0 (0)	0 (0)	0 (0)	0 (0)	0 (0)	1 (0.21)	0 (0)	0 (0)	0 (0)	0 (0)	0 (0)
MSH6	NM_000179.2	2:48025785	c.663A>C	p.Glu221Asp	0.27875	0.096	0.023	rs41557217	VUS	InSight	3: Uncertain	Uncertain significance(Last reviewed: Sep 5, 2013)	NP	T	B	DC	PnFL	D	T							0.000845763	0.00127907	0	0.000626755	0 (0)	1 (0.33)	1 (0.09)	0 (0)	0 (0)	0 (0)	0 (0)	1 (0.36)	1 (0.16)	0 (0)	0 (0)	0 (0)	0 (0)	0 (0)	0 (0)	0 (0)	0 (0)	0 (0)	0 (0)	0 (0)
MSH6	NM_000179.2	2:48026006	c.884A>G	p.Lys295Arg	0.40675	0.211	0.048		VUS	InSight	3: Uncertain	Uncertain significance(Last reviewed: Sep 5, 2013)	DM? - MULITIPLE COLORECTAL ADENOMA	T	pD	DC	PFM	D	D										9.90573e-05	0 (0)	0 (0)	0 (0)	0 (0)	0 (0)	1 (0.39)	0 (0)	0 (0)	0 (0)	0 (0)	0 (0)	1 (0.43)	0 (0)	0 (0)	0 (0)	0 (0)	0 (0)	0 (0)	0 (0)	0 (0)
MSH6	NM_000179.2	2:48026185	c.1063G>A	p.Gly355Ser	0.35225	0.15	0.017	rs587778531	VUS	ClinVar- 2 stars	NP	Uncertain significance(Last reviewed: Jan 6, 2015)	DM? - THYROID CANCER, NON-MEDULLARY	T	B	DC	PnFN	D	T										9.06887e-05	0 (0)	0 (0)	0 (0)	1 (0.15)	0 (0)	0 (0)	0 (0)	0 (0)	0 (0)	0 (0)	0 (0)	0 (0)	0 (0)	0 (0)	0 (0)	1 (1.92)	0 (0)	0 (0)	0 (0)	0 (0)
MSH6	NM_000179.2	2:48026204	c.1082G>A	p.Arg361His	0.28525	0.205	0.06	rs63750440	VUS	InSight	3: Uncertain	Uncertain significance(Last reviewed: Sep 5, 2013)	NP	T	pD	P	PnFN	D	T										8.24348e-06	1 (0.54)	0 (0)	0 (0)	0 (0)	0 (0)	0 (0)	1 (0.54)	0 (0)	0 (0)	0 (0)	0 (0)	0 (0)	0 (0)	0 (0)	0 (0)	0 (0)	0 (0)	0 (0)	0 (0)	0 (0)
MSH6	NM_000179.2	2:48026308	c.1186C>G	p.Leu396Val	0.30475	0.253		rs2020908	Not pathogenic	InSight	1: Not pathogenic	Benign(Last reviewed: Sep 5, 2013)	FP - MISMATCH REPAIR DEFECT	T	pD	DC	PnFL	D	T	0.00199681	0.0099	0	0	0	0	0.00461326	0.00651163	0.000907853	0.00518455	0 (0)	0 (0)	5 (0.46)	0 (0)	0 (0)	1 (0.39)	0 (0)	0 (0)	4 (0.64)	0 (0)	0 (0)	1 (0.43)	0 (0)	0 (0)	1 (0.21)	0 (0)	0 (0)	0 (0)	0 (0)	0 (0)
MSH6	NM_000179.2	2:48026395	c.1273A>G	p.Ile425Val	0.6495	0.871	0.065	rs63749971	VUS	InSight	3: Uncertain	Uncertain significance(Last reviewed: Sep 5, 2013)	DM - COLORECTAL CANCER, NON-POLYPOSIS	T	B	DC	PnFN	D	T										8.24212e-06	0 (0)	0 (0)	0 (0)	0 (0)	0 (0)	1 (0.39)	0 (0)	0 (0)	0 (0)	0 (0)	0 (0)	1 (0.43)	0 (0)	0 (0)	0 (0)	0 (0)	0 (0)	0 (0)	0 (0)	0 (0)
MSH6	NM_000179.2	2:48026506	c.1384C>A	p.Pro462Thr	0.97075	0.932	0.605		VUS	No Data	NP	NP	NP	D	PD	DC	PFH	D	D											0 (0)	0 (0)	1 (0.09)	0 (0)	0 (0)	0 (0)	0 (0)	0 (0)	0 (0)	0 (0)	0 (0)	0 (0)	0 (0)	0 (0)	1 (0.21)	0 (0)	0 (0)	0 (0)	0 (0)	0 (0)
MSH6	NM_000179.2	2:48026630	c.1508C>G	p.Ser503Cys	0.43975	0.319	0.118	rs63750897	Likely not pathogenic	InSight	2: Likely not pathogenic	Likely benign(Last reviewed: Sep 5, 2013)	DM? - MULITIPLE COLORECTAL ADENOMA	D	PD	DC	PFM	D	D							0.0012302	0.00186047	0	0.000626453	0 (0)	0 (0)	1 (0.09)	1 (0.15)	0 (0)	1 (0.39)	0 (0)	0 (0)	1 (0.16)	1 (0.16)	0 (0)	1 (0.43)	0 (0)	0 (0)	0 (0)	0 (0)	0 (0)	0 (0)	0 (0)	0 (0)
MSH6	NM_000179.2	2:48026648	c.1526T>C	p.Val509Ala	0.96575	0.843	0.32	rs63751005	Likely not pathogenic	InSight	2: Likely not pathogenic	Likely benign(Last reviewed: Sep 5, 2013)	DM - COLORECTAL CANCER, NON-POLYPOSIS	D	PD	DC	PFM	D	D							0.000845763	0.00127907	0	0.000708857	2 (1.08)	0 (0)	0 (0)	0 (0)	0 (0)	0 (0)	2 (1.09)	0 (0)	0 (0)	0 (0)	0 (0)	0 (0)	0 (0)	0 (0)	0 (0)	0 (0)	0 (0)	0 (0)	0 (0)	0 (0)
MSH6	NM_000179.2	2:48026758	c.1636G>C	p.Glu546Gln	0.095	0.304	0.012	rs63751172	VUS	InSight	3: Uncertain	Uncertain significance(Last reviewed: Sep 5, 2013)	NP	T	pD	DC	PnFL	T	T											0 (0)	0 (0)	0 (0)	0 (0)	0 (0)	1 (0.39)	0 (0)	0 (0)	0 (0)	0 (0)	0 (0)	0 (0)	0 (0)	0 (0)	0 (0)	0 (0)	0 (0)	1 (3.57)	0 (0)	0 (0)
MSH6	NM_000179.2	2:48027054	c.1932G>C	p.Arg644Ser	0.206	0.433	0.042	rs34938432	VUS	InSight	3: Uncertain	Uncertain significance(Last reviewed: Sep 5, 2013)	NP	T	B	DC	PnFN	D	T	0.000199681	0	0.0008	0	0	0	0.000153775	0	0.000453926	7.4374e-05	0 (0)	0 (0)	2 (0.18)	0 (0)	0 (0)	0 (0)	0 (0)	0 (0)	0 (0)	0 (0)	0 (0)	0 (0)	0 (0)	0 (0)	2 (0.43)	0 (0)	0 (0)	0 (0)	0 (0)	0 (0)
MSH6	NM_000179.2	2:48027179	c.2057G>A	p.Gly686Asp	0.8715	0.763	0.377	rs587779227	Likely pathogenic	InSight	4: Likely Pathogenic	Likely pathogenic(Last reviewed: Sep 5, 2013)	DM - COLORECTAL CANCER, NON-POLYPOSIS	D	PD	DC	PFM	D	D											0 (0)	0 (0)	1 (0.09)	0 (0)	0 (0)	0 (0)	0 (0)	0 (0)	0 (0)	0 (0)	0 (0)	0 (0)	0 (0)	0 (0)	1 (0.21)	0 (0)	0 (0)	0 (0)	0 (0)	0 (0)
MSH6	NM_000179.2	2:48027530	c.2408A>G	p.Asp803Gly	0.6435	0.798	0.172	rs63751450	VUS	InSight	3: Uncertain	Uncertain significance(Last reviewed: Sep 5, 2013)	DM - COLORECTAL CANCER	T	B	DC	PnFL	D	T	0.000199681	0	0	0	0.001	0	0.000153775	0.000232558	0	9.08745e-05	0 (0)	0 (0)	0 (0)	1 (0.15)	0 (0)	0 (0)	0 (0)	0 (0)	0 (0)	1 (0.16)	0 (0)	0 (0)	0 (0)	0 (0)	0 (0)	0 (0)	0 (0)	0 (0)	0 (0)	0 (0)
MSH6	NM_000179.2	2:48027539	c.2417C>G	p.Ser806Cys	0.485	0.483	0.137	rs372990379	VUS	GC eval	NP	Uncertain significance(Last reviewed: Oct 9, 2014)	NP	D	pD	DC	PFM	D	D							7.68876e-05	0	0.000226963	4.96048e-05	0 (0)	0 (0)	1 (0.09)	0 (0)	0 (0)	0 (0)	0 (0)	0 (0)	0 (0)	0 (0)	0 (0)	0 (0)	0 (0)	0 (0)	1 (0.21)	0 (0)	0 (0)	0 (0)	0 (0)	0 (0)
MSH6	NM_000179.2	2:48027541	c.2419G>A	p.Glu807Lys	0.63475	0.541	0.127		VUS	ClinVar- 2 stars	NP	Uncertain significance(Last reviewed: Mar 18, 2015)	NP	T	B	DC	PnFL	D	D										8.26897e-06	0 (0)	0 (0)	0 (0)	1 (0.15)	0 (0)	0 (0)	0 (0)	0 (0)	0 (0)	1 (0.16)	0 (0)	0 (0)	0 (0)	0 (0)	0 (0)	0 (0)	0 (0)	0 (0)	0 (0)	0 (0)
MSH6	NM_000179.2	2:48027683	c.2561A>T	p.Lys854Met	0.89675	0.729	0.32	rs34374438	VUS	InSight	3: Uncertain	Uncertain significance(Last reviewed: Sep 5, 2013)	DM - COLORECTAL CANCER	D	PD	DC	PFM	D	D	0.000399361	0	0.0008	0	0	0.001	0.000385267	0.000465224	0.00022831	0.000424724	0 (0)	0 (0)	1 (0.09)	0 (0)	0 (0)	0 (0)	0 (0)	0 (0)	0 (0)	0 (0)	0 (0)	0 (0)	0 (0)	0 (0)	1 (0.21)	0 (0)	0 (0)	0 (0)	0 (0)	0 (0)
MSH6	NM_000179.2	2:48027755	c.2633T>C	p.Val878Ala	0.321	0.846		rs2020912	Not pathogenic	InSight	1: Not pathogenic	Benign(Last reviewed: Sep 5, 2013)	DM? - COLORECTAL / ENDOMETRIAL CANCER	T	B	DCA	PnFL	D	T	0.00399361	0.0129	0	0	0.0072	0	0.00545902	0.00767442	0.00113482	0.00527759	1 (0.54)	0 (0)	8 (0.73)	3 (0.45)	0 (0)	3 (1.16)	1 (0.54)	0 (0)	7 (1.11)	3 (0.49)	0 (0)	3 (1.3)	0 (0)	0 (0)	1 (0.21)	0 (0)	0 (0)	0 (0)	0 (0)	0 (0)
MSH6	NM_000179.2	2:48027952	c.2830A>G	p.Ile944Val	0.52725	0.499	0.078		VUS	Internal Variant Database	NP	NP	NP	T	B	DC	PnFL	D	D											0 (0)	0 (0)	1 (0.09)	0 (0)	0 (0)	0 (0)	0 (0)	0 (0)	1 (0.16)	0 (0)	0 (0)	0 (0)	0 (0)	0 (0)	0 (0)	0 (0)	0 (0)	0 (0)	0 (0)	0 (0)
MSH6	NM_000179.2	2:48030670	c.3284G>A	p.Arg1095His	0.823	0.864	0.275	rs63750253	VUS	InSight	3: Uncertain	Uncertain significance(Last reviewed: Sep 5, 2013)	DM? - COLORECTAL CANCER	T	PD	DC	PFH	D	D										3.29565e-05	0 (0)	0 (0)	0 (0)	1 (0.15)	0 (0)	0 (0)	0 (0)	0 (0)	0 (0)	1 (0.16)	0 (0)	0 (0)	0 (0)	0 (0)	0 (0)	0 (0)	0 (0)	0 (0)	0 (0)	0 (0)
MSH6	NM_000179.2	2:48032098	c.3488A>T	p.Glu1163Val	0.832	0.687		rs63750252	Likely not pathogenic	InSight	2: Likely not pathogenic	Likely benign(Last reviewed: Sep 5, 2013)	DM? - COLORECTAL CANCER, NON-POLYPOSIS	T	B	DC	PFM	D	D	0.00279553	0	0	0	0	0.0139				0.00117874	0 (0)	0 (0)	1 (0.09)	0 (0)	0 (0)	0 (0)	0 (0)	0 (0)	1 (0.16)	0 (0)	0 (0)	0 (0)	0 (0)	0 (0)	0 (0)	0 (0)	0 (0)	0 (0)	0 (0)	0 (0)
MSH6	NM_000179.2	2:48032777	c.3577G>A	p.Glu1193Lys	0.92925	0.971	0.577	rs63751328	VUS	InSight	3: Uncertain	Uncertain significance(Last reviewed: Sep 5, 2013)	DM - ENDOMETRIAL CANCER	D	PD	DC	PFH	D	D											0 (0)	0 (0)	0 (0)	1 (0.15)	0 (0)	0 (0)	0 (0)	0 (0)	0 (0)	1 (0.16)	0 (0)	0 (0)	0 (0)	0 (0)	0 (0)	0 (0)	0 (0)	0 (0)	0 (0)	0 (0)
MSH6	NM_000179.2	2:48033700	c.3911G>A	p.Arg1304Lys	0.40375	0.515	0.036	rs34625968	Likely not pathogenic	InSight	2: Likely not pathogenic	Likely benign(Last reviewed: Sep 5, 2013)	NP	T	pD	DC	PnFN	D	T	0.00279553	0	0.0098	0.0014	0	0	0.00292173	0.000116279	0.00839764	0.000773505	0 (0)	0 (0)	3 (0.27)	0 (0)	0 (0)	0 (0)	0 (0)	0 (0)	0 (0)	0 (0)	0 (0)	0 (0)	0 (0)	0 (0)	3 (0.64)	0 (0)	0 (0)	0 (0)	0 (0)	0 (0)
MUTYH	NM_001128425.1	1:45799120	c.313G>A	p.Asp105Asn	0.46125	0.583	0.1		VUS	ClinVar- 2 stars	NP	Uncertain significance(Last reviewed: Oct 6, 2015) (2 stars, criteria provided, multiple submitters, no conflicts: Ambry and Invitae- VUS)	DM - MYH POLYPOSIS	D	B	DC	PFM	D	D											0 (0)	1 (0.33)	0 (0)	0 (0)	0 (0)	0 (0)	0 (0)	1 (0.36)	0 (0)	0 (0)	0 (0)	0 (0)	0 (0)	0 (0)	0 (0)	0 (0)	0 (0)	0 (0)	0 (0)	0 (0)
MUTYH	NM_001128425.1	1:45798966	c.379G>A	p.Ala127Thr	0.5525	0.555	0.134	rs746112825	VUS	No Data	NP	NP	NP	T	pD	DC	PFM	D	D										8.24416e-06	0 (0)	0 (0)	0 (0)	1 (0.15)	0 (0)	0 (0)	0 (0)	0 (0)	0 (0)	1 (0.16)	0 (0)	0 (0)	0 (0)	0 (0)	0 (0)	0 (0)	0 (0)	0 (0)	0 (0)	0 (0)
MUTYH	NM_001128425.1	1:45798475	c.536A>G	p.Tyr179Cys	0.9655	0.914	0.33	rs34612342	Pathogenic	Internal Variant Database	NP	NP	DM - ADENOMATOUS POLYPOSIS COLI	D	PD	DCA	PFH	D	D	0.000199681	0	0	0.0014	0	0	0.00215285	0.00302326	0.000453926	0.00162298	0 (0)	2 (0.65)	6 (0.55)	6 (1.2)	1 (0.74)	1 (0.39)	0 (0)	2 (0.72)	5 (0.79)	6 (1.3)	1 (0.89)	1 (0.43)	0 (0)	0 (0)	1 (0.21)	0 (0)	0 (0)	0 (0)	0 (0)	0 (0)
MUTYH	NM_001128425.1	1:45798269	c.667A>G	p.Ile223Val	0.66225	0.727	0.076	rs200872702	VUS	ClinVar- 2 stars	NP	Uncertain significance(Last reviewed: Oct 29, 2015) (2 stars, criteria provided, multiple submitters, no conflicts: GeneDx, Ambry and Invitae- VUS)	DM - ADENOMATOUS POLYPOSIS COLI	T	pD	DC	PnFL	D	D							0.000153775	0.000232558	0	0.000222776	0 (0)	1 (0.33)	0 (0)	0 (0)	0 (0)	0 (0)	0 (0)	1 (0.36)	0 (0)	0 (0)	0 (0)	0 (0)	0 (0)	0 (0)	0 (0)	0 (0)	0 (0)	0 (0)	0 (0)	0 (0)
MUTYH	NM_001128425.1	1:45798151	c.700G>A	p.Val234Met	0.78075	0.695	0.203	rs200165598	VUS	ClinVar- 2 stars	NP	Uncertain significance(Last reviewed: Aug 28, 2015) (2 stars, criteria provided, multiple submitters, no conflicts: Ambry, GeneDx, and Invitae- VUS)	DM - COLORECTAL CANCER	D	pD	DC	PFM	D	D							0.000153775	0.000232558	0	0.000125253	2 (1.08)	0 (0)	1 (0.09)	0 (0)	0 (0)	0 (0)	2 (1.09)	0 (0)	0 (0)	0 (0)	0 (0)	0 (0)	0 (0)	0 (0)	1 (0.21)	0 (0)	0 (0)	0 (0)	0 (0)	0 (0)
MUTYH	NM_001128425.1	1:45797851	c.920G>A	p.Arg307Gln	0.32375	0.265	0.058	rs140156029	VUS	GC eval	NP	Uncertain significance(Last reviewed: Dec 12, 2014 (1 star, criteria provided, single submitter- Ambry)	NP	T	B	P	PnFN	D	T	0.000199681	0	0.0008	0	0	0	7.68876e-05	0.000116279	0	7.43617e-05	1 (0.54)	0 (0)	0 (0)	0 (0)	0 (0)	0 (0)	1 (0.54)	0 (0)	0 (0)	0 (0)	0 (0)	0 (0)	0 (0)	0 (0)	0 (0)	0 (0)	0 (0)	0 (0)	0 (0)	0 (0)
MUTYH	NM_001128425.1	1:45797846	c.925C>T	p.Arg309Cys	0.63325	0.696	0.062	rs138089183	VUS	No Data	NP	NP	NP	T	B	P	PFM	D	T							0.000538213	0.000697674	0.000226963	0.000437756	0 (0)	1 (0.33)	2 (0.18)	0 (0)	0 (0)	0 (0)	0 (0)	1 (0.36)	2 (0.32)	0 (0)	0 (0)	0 (0)	0 (0)	0 (0)	0 (0)	0 (0)	0 (0)	0 (0)	0 (0)	0 (0)
MUTYH	NM_001128425.1	1:45797708	c.984C>A	p.Asp328Glu	0.112	0.225	0.008		VUS	No Data	NP	NP	NP	D	PD	P	PFM	T	T											0 (0)	0 (0)	1 (0.09)	0 (0)	0 (0)	0 (0)	0 (0)	0 (0)	1 (0.16)	0 (0)	0 (0)	0 (0)	0 (0)	0 (0)	0 (0)	0 (0)	0 (0)	0 (0)	0 (0)	0 (0)
MUTYH	NM_001128425.1	1:45797519	c.1000C>G	p.Pro334Ala	0.0245	0.299	0.005		VUS	GC eval	NP	Uncertain significance(Last reviewed: Dec 9, 2014 (1 star, criteria provided, single submitter- Ambry)	DM? - MUTYH-ASSOCIATED POLYPOSIS	T	B	P	PnFL	T	T										1.11131e-05	0 (0)	0 (0)	0 (0)	1 (0.15)	0 (0)	0 (0)	0 (0)	0 (0)	0 (0)	1 (0.16)	0 (0)	0 (0)	0 (0)	0 (0)	0 (0)	0 (0)	0 (0)	0 (0)	0 (0)	0 (0)
MUTYH	NM_001128425.1	1:45797446	c.1073T>A	p.Phe358Tyr	0.127	0.31	0.011		VUS	No Data	NP	NP	NP	T	B	DC	PnFN	T	T											0 (0)	1 (0.33)	0 (0)	0 (0)	0 (0)	0 (0)	0 (0)	1 (0.36)	0 (0)	0 (0)	0 (0)	0 (0)	0 (0)	0 (0)	0 (0)	0 (0)	0 (0)	0 (0)	0 (0)	0 (0)
MUTYH	NM_001128425.1	1:45797444	c.1075C>A	p.Pro359Thr	0.8395	0.328	0.715	rs587782773	VUS	GC eval	NP	Uncertain significance(Last reviewed: Sep 24, 2014 (1 star, criteria provided, single submitter- Ambry)	NP	D	PD	DC	PFH	D	D										2.67113e-05	0 (0)	1 (0.33)	0 (0)	0 (0)	0 (0)	0 (0)	0 (0)	1 (0.36)	0 (0)	0 (0)	0 (0)	0 (0)	0 (0)	0 (0)	0 (0)	0 (0)	0 (0)	0 (0)	0 (0)	0 (0)
MUTYH	NM_001128425.1	1:45797401	c.1118C>T	p.Ala373Val	0.38725	0.195	0.084	rs35352891	VUS	No Data	NP	NP	NP	T	B	DC	PFM	D	D	0.00139776	0	0	0	0	0.0069				0.000385021	0 (0)	0 (0)	0 (0)	0 (0)	0 (0)	1 (0.39)	0 (0)	0 (0)	0 (0)	0 (0)	0 (0)	0 (0)	0 (0)	0 (0)	0 (0)	0 (0)	0 (0)	1 (3.57)	0 (0)	0 (0)
MUTYH	NM_001128425.1	1:45797228	c.1187G>A	p.Gly396Asp	0.96325	0.817		rs36053993	Pathogenic	Internal Variant Database	NP	NP	DM - ADENOMATOUS POLYPOSIS COLI	D	PD	DCA	PFH	D	D	0.00239617	0.0089	0	0.0043	0	0	0.00384438	0.005	0.00158874	0.00279807	1 (0.54)	2 (0.98)	7 (0.64)	6 (1.05)	0 (0)	1 (0.39)	1 (0.54)	2 (1.09)	5 (0.79)	6 (1.14)	0 (0)	1 (0.43)	0 (0)	0 (0)	2 (0.43)	0 (0)	0 (0)	0 (0)	0 (0)	0 (0)
MUTYH	NM_001128425.1	1:45797201	c.1214C>T	p.Pro405Leu	0.96725	0.923	0.287	rs529008617	Pathogenic	ClinVar- 2 stars	NP	Pathogenic (2 stars)	NP	D	PD	DC	PFM	D	D	0.000199681	0.001	0	0	0	0				0.00010006	0 (0)	1 (0.65)	0 (0)	0 (0)	0 (0)	0 (0)	0 (0)	1 (0.72)	0 (0)	0 (0)	0 (0)	0 (0)	0 (0)	0 (0)	0 (0)	0 (0)	0 (0)	0 (0)	0 (0)	0 (0)
MUTYH	NM_001128425.1	1:45797157	c.1258C>A	p.Leu420Met	0.5345	0.499	0.049	rs144079536	VUS	No Data	NP	NP	NP	T	PD	DC	PFM	D	D	0.000199681	0.001	0	0	0	0	0.000461326	0.000697674	0	0.000588352	0 (0)	0 (0)	0 (0)	2 (0.3)	0 (0)	0 (0)	0 (0)	0 (0)	0 (0)	2 (0.33)	0 (0)	0 (0)	0 (0)	0 (0)	0 (0)	0 (0)	0 (0)	0 (0)	0 (0)	0 (0)
MUTYH	NM_001128425.1	1:45797139	c.1276C>T	p.Arg426Cys	0.6415	0.796	0.153	rs150792276	VUS	No Data	NP	NP	NP	T	pD	P	PnFL	D	T							0.000691988	0.000930233	0.000226963	0.000769371	0 (0)	0 (0)	3 (0.27)	0 (0)	0 (0)	1 (0.39)	0 (0)	0 (0)	2 (0.32)	0 (0)	0 (0)	1 (0.43)	0 (0)	0 (0)	1 (0.21)	0 (0)	0 (0)	0 (0)	0 (0)	0 (0)
MUTYH	NM_001128425.1	1:45797138	c.1277G>T	p.Arg426Leu	0.3735	0.639	0.072		VUS	ClinVar- 2 stars	NP	Uncertain, 2 stars	NP	T	B	P	PnFL	D	T										8.27226e-06	0 (0)	0 (0)	0 (0)	1 (0.15)	0 (0)	0 (0)	0 (0)	0 (0)	0 (0)	1 (0.16)	0 (0)	0 (0)	0 (0)	0 (0)	0 (0)	0 (0)	0 (0)	0 (0)	0 (0)	0 (0)
MUTYH	NM_001128425.1	1:45797114	c.1301C>T	p.Thr434Met	0.2575	0.401	0.16	rs587780084	VUS	ClinVar- 2 stars	NP	Uncertain, 2 stars	NP	T	pD	P	PnFL	D	T										3.30333e-05	0 (0)	0 (0)	1 (0.09)	0 (0)	0 (0)	0 (0)	0 (0)	0 (0)	0 (0)	0 (0)	0 (0)	0 (0)	0 (0)	0 (0)	1 (0.21)	0 (0)	0 (0)	0 (0)	0 (0)	0 (0)
MUTYH	NM_001128425.1	1:45796910	c.1420C>T	p.Arg474Cys	0.55525	0.779	0.227	rs200229669	VUS	ClinVar- 2 stars	NP	Uncertain, 2 stars	NP	T	PD	DC	PFM	T	T							0.000153775	0.000232558	0	4.94226e-05	0 (0)	0 (0)	0 (0)	1 (0.15)	0 (0)	0 (0)	0 (0)	0 (0)	0 (0)	1 (0.16)	0 (0)	0 (0)	0 (0)	0 (0)	0 (0)	0 (0)	0 (0)	0 (0)	0 (0)	0 (0)
MUTYH	NM_001128425.1	1:45796198	c.1508G>A	p.Gly503Glu	0.29225	0.165	0.102	rs3219494	VUS	ClinVar- 2 stars	NP	Uncertain, 2 stars	NP	D	PD	DC	PFM	D	T	0.000599042	0	0.0023	0	0	0	0.000538213	0	0.00158874	0.000188991	0 (0)	0 (0)	2 (0.18)	0 (0)	0 (0)	0 (0)	0 (0)	0 (0)	0 (0)	0 (0)	0 (0)	0 (0)	0 (0)	0 (0)	2 (0.43)	0 (0)	0 (0)	0 (0)	0 (0)	0 (0)
MUTYH	NM_001128425.1	1:45795084	c.1544C>T	p.Ser515Phe	0.13325	0.105		rs140118273	Not pathogenic/Likely not pathogenic	ClinVar- 2 stars	NP	Benign/Likely Benign, 2 stars	NP	D	B	P	PnFL	T	T	0.00459265	0.008	0.0038	0.0086	0.0041	0	0.0110718	0.0125581	0.00817068	0.00787869	3 (1.61)	4 (1.31)	14 (1.28)	8 (1.2)	0 (0)	1 (0.39)	3 (1.63)	4 (1.45)	10 (1.59)	8 (1.3)	0 (0)	1 (0.43)	0 (0)	0 (0)	4 (0.86)	0 (0)	0 (0)	0 (0)	0 (0)	0 (0)
MUTYH	NM_001128425.1	1:45795043	c.1585C>A	p.Leu529Met	0.2725	0.143		rs3219496	VUS	No Data	NP	NP	NP	D	PD	DC	PFM	T	T	0.00199681	0	0	0.0144	0	0	0.000230663	0.000232558	0.000226963	0.00248752	0 (0)	0 (0)	0 (0)	0 (0)	1 (0.74)	0 (0)	0 (0)	0 (0)	0 (0)	0 (0)	0 (0)	0 (0)	0 (0)	0 (0)	0 (0)	0 (0)	1 (4.17)	0 (0)	0 (0)	0 (0)
MUTYH	NM_001128425.1	1:45795040	c.1588G>T	p.Asp530Tyr	0.3585	0.331	0.054	rs147923905	VUS	ClinVar- 2 stars	NP	Uncertain, 2 stars	NP	D	PD	DC	PFM	T	T	0.000199681	0.001	0	0	0	0	0.00030755	0.000348837	0.000226963	7.41302e-05	0 (0)	0 (0)	1 (0.09)	0 (0)	0 (0)	0 (0)	0 (0)	0 (0)	1 (0.16)	0 (0)	0 (0)	0 (0)	0 (0)	0 (0)	0 (0)	0 (0)	0 (0)	0 (0)	0 (0)	0 (0)
MUTYH	NM_001128425.1	1:45795027	c.1601G>A	p.Arg534Gln	0.138	0.085		rs3219497	Not pathogenic	ClinVar- 2 stars	NP	Benign (Mar 27, 2016), 2 stars	NP	T	B	P	PnFL	T	T	0.0133786	0	0.0484	0.0014	0.001	0.001	0.0123789	0	0.0365411	0.00326991	0 (0)	0 (0)	10 (0.91)	1 (0.15)	2 (1.47)	0 (0)	0 (0)	0 (0)	0 (0)	0 (0)	0 (0)	0 (0)	0 (0)	0 (0)	10 (2.15)	1 (1.92)	2 (8.33)	0 (0)	0 (0)	0 (0)
NUDT1	NM_002452.3	7:2289511	c.172G>C	p.Gly58Arg	0.3575	0.768	0.037		VUS	No Data	NP	NP	NP	D	PD	DC	PFM	T	T										8.27267e-06	0 (0)	1 (0.33)	0 (0)	0 (0)	0 (0)	0 (0)	0 (0)	0 (0)	0 (0)	0 (0)	0 (0)	0 (0)	0 (0)	1 (3.33)	0 (0)	0 (0)	0 (0)	0 (0)	0 (0)	1 (25)
NUDT1	NM_002452.3	7:2289586	c.247G>A	p.Val83Met	0.1945	0.534		rs4866	VUS	No Data	NP	NP	NP	T	PD	DC	PnFL	T	T	0.0205671	0.0179	0.0189	0.0072	0.0184	0.0367	0.0106874	0.01	0.0120291	0.0206174	1 (0.54)	3 (0.98)	16 (1.46)	4 (0.6)	5 (3.68)	5 (1.94)	0 (0)	3 (1.09)	4 (0.63)	3 (0.49)	0 (0)	2 (0.87)	1 (50)	0 (0)	12 (2.58)	1 (1.92)	5 (20.83)	3 (10.71)	0 (0)	0 (0)
NUDT1	NM_002452.3	7:2290560	c.395A>T	p.Lys132Ile	0.18325	0.511	0.013	rs146088002	VUS	No Data	NP	NP	NP	T	B	DC	PnFL	T	T	0.000599042	0.001	0.0008	0.0014	0	0	0.00107643	0.00151163	0.000226963	0.000757813	0 (0)	0 (0)	0 (0)	1 (0.15)	3 (2.21)	0 (0)	0 (0)	0 (0)	0 (0)	1 (0.16)	3 (2.68)	0 (0)	0 (0)	0 (0)	0 (0)	0 (0)	0 (0)	0 (0)	0 (0)	0 (0)
NUDT1	NM_002452.3	7:2290601	c.436C>A	p.Leu146Met	0.0765	0.489	0.017	rs142532068	VUS	No Data	NP	NP	NP	D	pD	DC	PFM	T	T							0.000384438	0.000465116	0.000226963	0.000395524	1 (0.54)	0 (0)	1 (0.09)	1 (0.15)	0 (0)	0 (0)	1 (0.54)	0 (0)	0 (0)	1 (0.16)	0 (0)	0 (0)	0 (0)	0 (0)	1 (0.21)	0 (0)	0 (0)	0 (0)	0 (0)	0 (0)
NUDT1	NM_002452.3	7:2290619	c.454G>A	p.Glu152Lys	0.26575	0.425	0.018	rs139949371	VUS	No Data	NP	NP	NP	T	B	DC	PFM	T	T	0.000199681	0	0.0008	0	0	0	0.000230663	0	0.00068089	0.000181425	0 (0)	0 (0)	1 (0.09)	0 (0)	0 (0)	0 (0)	0 (0)	0 (0)	0 (0)	0 (0)	0 (0)	0 (0)	0 (0)	0 (0)	1 (0.21)	0 (0)	0 (0)	0 (0)	0 (0)	0 (0)
OGG1	NM_002542.5	3:9792101	c.131C>G	p.Ser44Cys	0.33375	0.896	0.048		VUS	No Data	NP	NP	NP	T	PD	DC	PFM	T	T											1 (0.54)	0 (0)	0 (0)	0 (0)	0 (0)	0 (0)	1 (0.54)	0 (0)	0 (0)	0 (0)	0 (0)	0 (0)	0 (0)	0 (0)	0 (0)	0 (0)	0 (0)	0 (0)	0 (0)	0 (0)
OGG1	NM_002542.5	3:9792107	c.137G>A	p.Arg46Gln	0.48	0.866		rs104893751	VUS	GC eval	NP	Pathogenic (0 stars, no assertion criteria provided, OMIM)	FP - REDUCED 8-OXOG INCISION ACTIVITY	D	PD	DC	PFH	T	D	0.000599042	0.002	0	0.0014	0	0	0.00215285	0.00302326	0.000453926	0.00206714	2 (1.08)	1 (0.33)	2 (0.18)	2 (0.3)	0 (0)	1 (0.39)	2 (1.09)	1 (0.36)	2 (0.32)	2 (0.33)	0 (0)	1 (0.43)	0 (0)	0 (0)	0 (0)	0 (0)	0 (0)	0 (0)	0 (0)	0 (0)
OGG1	NM_002542.5	3:9792744	c.253G>T	p.Ala85Ser	0.0695	0.378	0.007	rs17050550	VUS	GC eval	NP	NP	DP - LEUKAEMIA, RISK, ASSOCIATION WITH	T	B	P	PnFN	T	T	0.000599042	0.003	0	0	0	0	0.00192219	0.0027907	0.000226963	0.00149964	0 (0)	1 (0.33)	2 (0.18)	0 (0)	0 (0)	2 (0.78)	0 (0)	1 (0.36)	2 (0.32)	0 (0)	0 (0)	2 (0.87)	0 (0)	0 (0)	0 (0)	0 (0)	0 (0)	0 (0)	0 (0)	0 (0)
OGG1	NM_002542.5	3:9793474	c.406G>A	p.Asp136Asn	0.38675	0.843	0.044		VUS	No Data	NP	NP	NP	D	PD	DC	PFM	T	D	0.000199681	0	0.0008	0	0	0				5.76549e-05	0 (0)	0 (0)	1 (0.09)	0 (0)	0 (0)	0 (0)	0 (0)	0 (0)	0 (0)	0 (0)	0 (0)	0 (0)	0 (0)	0 (0)	1 (0.21)	0 (0)	0 (0)	0 (0)	0 (0)	0 (0)
OGG1	NM_002542.5	3:9793528	c.460C>T	p.Arg154Cys	0.864	0.876	0.138	rs374572934	VUS	No Data	NP	NP	NP	D	PD	DC	PFM	D	D							7.68876e-05	0.000116279	0	2.47097e-05	0 (0)	0 (0)	1 (0.09)	0 (0)	0 (0)	0 (0)	0 (0)	0 (0)	1 (0.16)	0 (0)	0 (0)	0 (0)	0 (0)	0 (0)	0 (0)	0 (0)	0 (0)	0 (0)	0 (0)	0 (0)
OGG1	NM_002542.5	3:9793529	c.461G>A	p.Arg154His	0.9335	0.876	0.217	rs56053615	VUS	GC eval	NP	NP	DP - COLORECTAL CANCER, ASSOCIATION WITH	D	PD	DC	PFM	D	D	0.000798722	0	0	0	0	0.004	7.68876e-05	0.000116279	0	0.000370639	1 (0.54)	0 (0)	0 (0)	0 (0)	0 (0)	0 (0)	1 (0.54)	0 (0)	0 (0)	0 (0)	0 (0)	0 (0)	0 (0)	0 (0)	0 (0)	0 (0)	0 (0)	0 (0)	0 (0)	0 (0)
OGG1	NM_002542.5	3:9793549	c.481C>T	p.Arg161Trp	0.76375	0.687	0.12	rs753378765	VUS	No Data	NP	NP	NP	D	PD	DC	PFM	D	D										0.000131785	0 (0)	0 (0)	1 (0.09)	0 (0)	0 (0)	0 (0)	0 (0)	0 (0)	1 (0.16)	0 (0)	0 (0)	0 (0)	0 (0)	0 (0)	0 (0)	0 (0)	0 (0)	0 (0)	0 (0)	0 (0)
OGG1	NM_002542.5	3:9798206	c.799G>A	p.Val267Met	0.57675	0.82	0.056	rs571850004	VUS	No Data	NP	NP	NP	D	PD	DC	PFM	T	D										2.47247e-05	0 (0)	0 (0)	0 (0)	0 (0)	0 (0)	1 (0.39)	0 (0)	0 (0)	0 (0)	0 (0)	0 (0)	1 (0.43)	0 (0)	0 (0)	0 (0)	0 (0)	0 (0)	0 (0)	0 (0)	0 (0)
OGG1	NM_002542.5	3:9798270	c.863C>T	p.Ala288Val	0.05975	0.158	0.02	rs3219012	VUS	GC eval	NP	NP	DM? - MULTIPLE COLORECTAL ADENOMA	T	B	P	PnFN	T	T	0.000998403	0.005	0	0	0	0	0.00176841	0.00232558	0.00068089	0.00161612	0 (0)	1 (0.33)	1 (0.09)	3 (0.45)	0 (0)	1 (0.39)	0 (0)	1 (0.36)	1 (0.16)	3 (0.49)	0 (0)	1 (0.43)	0 (0)	0 (0)	0 (0)	0 (0)	0 (0)	0 (0)	0 (0)	0 (0)
OGG1	NM_002542.5	3:9798475	c.923G>A	p.Gly308Glu	0.64575	0.807	0.038	rs113561019	VUS	GC eval	NP	NP	DM? - COLORECTAL CANCER	D	PD	DC	PFM	T	T	0.00179712	0.006	0.0008	0.0029	0	0	0.00415193	0.0055814	0.00136178	0.0041195	0 (0)	0 (0)	5 (0.46)	4 (0.6)	2 (1.47)	1 (0.39)	0 (0)	0 (0)	5 (0.79)	4 (0.65)	2 (1.79)	1 (0.43)	0 (0)	0 (0)	0 (0)	0 (0)	0 (0)	0 (0)	0 (0)	0 (0)
OGG1	NM_002542.5	3:9798745	c.949G>A	p.Val317Met	0.2345	0.666	0.482	rs140204021	VUS	No Data	NP	NP	NP	D	pD	DC		T	T							0.000230663	0.000348837	0	0.000141565	0 (0)	0 (0)	1 (0.09)	0 (0)	0 (0)	0 (0)	0 (0)	0 (0)	1 (0.16)	0 (0)	0 (0)	0 (0)	0 (0)	0 (0)	0 (0)	0 (0)	0 (0)	0 (0)	0 (0)	0 (0)
OGG1	NM_002542.5	3:9798760	c.964G>A	p.Asp322Asn	0.081	0.198	0.132	rs3219014	VUS	GC eval		NP	FP - ALTERED ENZYME ACTIVITY	T	B	DC		T	T	0.000399361	0	0.0015	0	0	0	0.000845763	0.000348837	0.00181571	0.000424512	0 (0)	0 (0)	1 (0.09)	0 (0)	0 (0)	0 (0)	0 (0)	0 (0)	0 (0)	0 (0)	0 (0)	0 (0)	0 (0)	0 (0)	1 (0.21)	0 (0)	0 (0)	0 (0)	0 (0)	0 (0)
PALB2	NM_024675.3	16:23652466	c.13C>T	p.Pro5Ser	0.0125	0.175	0.006	rs377085677	VUS	ClinVar- 2 stars	NP	Uncertain significance (2 stars, criteria provided, multiple submitters, no conflicts: GeneDx, Ambry, PALB2 database (VUS))	DM? - BREAST CANCER	T	B	P	PnFL	T	T							7.69586e-05	0.000116279	0	3.6293e-05	0 (0)	1 (0.34)	0 (0)	0 (0)	0 (0)	0 (0)	0 (0)	1 (0.37)	0 (0)	0 (0)	0 (0)	0 (0)	0 (0)	0 (0)	0 (0)	0 (0)	0 (0)	0 (0)	0 (0)	0 (0)
PALB2	NM_024675.3	16:23652458	c.21G>T	p.Lys7Asn	0.0465	0.268	0.025		VUS	No Data	NP	NP	NP	D	PD	P	PFM	T	T											0 (0)	0 (0)	0 (0)	1 (0.15)	0 (0)	0 (0)	0 (0)	0 (0)	0 (0)	1 (0.17)	0 (0)	0 (0)	0 (0)	0 (0)	0 (0)	0 (0)	0 (0)	0 (0)	0 (0)	0 (0)
PALB2	NM_024675.3	16:23652456	c.23C>T	p.Pro8Leu	0.041	0.16	0.012	rs150390726	VUS	ClinVar- conflicting		Conflicting interpretations of pathogenicity (1 star, criteria provided, conflicting interpretations: Ambry (VUS), GeneDx (VUS), Invitae (likely benign), PALB2 database (VUS))	DM? - BREAST CANCER	D	B	DC	PnFL	T	T							0.000692627	0	0.00204825	0.000180086	0 (0)	0 (0)	2 (0.18)	0 (0)	0 (0)	0 (0)	0 (0)	0 (0)	0 (0)	0 (0)	0 (0)	0 (0)	0 (0)	0 (0)	2 (0.43)	0 (0)	0 (0)	0 (0)	0 (0)	0 (0)
PALB2	NM_024675.3	16:23649446	c.53A>G	p.Lys18Arg	0.13525	0.085		rs138789658	Likely not pathogenic	ClinVar- 2 stars	NP	Benign/Likely benign, not provided (2 stars, criteria provided, multiple submitters, no conflicts: GeneDx (benign); Ambry (Benign); Invitae (Benign); Pathway genomics (benign); PALB2 database (likely benign); ITMI (not provided))	DM? - BREAST CANCER	D	PD	P	PFM	T	T	0.00519169	0	0.0189	0.0014	0	0	0.00523318	0	0.0154756	0.00176283	0 (0)	0 (0)	4 (0.36)	0 (0)	0 (0)	0 (0)	0 (0)	0 (0)	1 (0.16)	0 (0)	0 (0)	0 (0)	0 (0)	0 (0)	3 (0.64)	0 (0)	0 (0)	0 (0)	0 (0)	0 (0)
PALB2	NM_024675.3	16:23649405	c.94C>G	p.Leu32Val	0.10275	0.292	0.022	rs151316635	VUS	ClinVar- 2 stars	NP	Uncertain significance (2 stars, criteria provided, multiple submitters, no conflicts: GeneDx, Ambry, Invitae, PALB2 database (VUS); ITMI (no assertion))	DM? - BREAST CANCER	D	PD	P	PFM	T	T							0.000230876	0.000232558	0.000227583	1.64739e-05	0 (0)	0 (0)	0 (0)	0 (0)	0 (0)	1 (0.39)	0 (0)	0 (0)	0 (0)	0 (0)	0 (0)	1 (0.43)	0 (0)	0 (0)	0 (0)	0 (0)	0 (0)	0 (0)	0 (0)	0 (0)
PALB2	NM_024675.3	16:23649272	c.110G>A	p.Arg37His	0.10925	0.34	0.039	rs202194596	VUS	ClinVar- 2 stars	NP	Uncertain significance (2 stars, criteria provided, multiple submitters, no conflicts: Invitae, GeneDx, PALB2 database, and Ambry (VUS))	DM? - BREAST AND/OR OVARIAN CANCER WITH PANCREATIC CANCER	D	pD	DC	PFM	T	T	0.000599042	0	0	0	0.001	0.002				3.29527e-05	0 (0)	1 (0.33)	0 (0)	0 (0)	0 (0)	0 (0)	0 (0)	1 (0.36)	0 (0)	0 (0)	0 (0)	0 (0)	0 (0)	0 (0)	0 (0)	0 (0)	0 (0)	0 (0)	0 (0)	0 (0)
PALB2	NM_024675.3	16:23647641	c.226A>G	p.Ile76Val	0.03325	0.1	0.009	rs541028076	VUS	No Data	NP	NP	NP	T	B	P	PnFN	T	T										2.08538e-05	0 (0)	0 (0)	0 (0)	0 (0)	0 (0)	1 (0.39)	0 (0)	0 (0)	0 (0)	0 (0)	0 (0)	1 (0.43)	0 (0)	0 (0)	0 (0)	0 (0)	0 (0)	0 (0)	0 (0)	0 (0)
PALB2	NM_024675.3	16:23647640	c.227T>C	p.Ile76Thr	0.0335	0.205	0.019		VUS	No Data	NP	NP	NP	T	B	P	PnFL	T	T											0 (0)	1 (0.33)	2 (0.18)	0 (0)	0 (0)	0 (0)	0 (0)	1 (0.36)	0 (0)	0 (0)	0 (0)	0 (0)	0 (0)	0 (0)	1 (0.21)	0 (0)	0 (0)	0 (0)	0 (0)	0 (0)
PALB2	NM_024675.3	16:23647635	c.232G>A	p.Val78Ile	0.01	0.385	0.014	rs515726085	VUS	ClinVar- 2 stars	NP	Uncertain significance (2 stars, criteria provided, multiple submitters, no conflicts: GeneDx, Ambry, Invitae, PALB2 database (VUS))	DM? - BREAST AND/OR OVARIAN CANCER WITH PANCREATIC CANCER	T	B	P	PnFN	T	T										0.00016938	0 (0)	0 (0)	1 (0.09)	0 (0)	0 (0)	0 (0)	0 (0)	0 (0)	1 (0.16)	0 (0)	0 (0)	0 (0)	0 (0)	0 (0)	0 (0)	0 (0)	0 (0)	0 (0)	0 (0)	0 (0)
PALB2	NM_024675.3	16:23647620	c.247C>A	p.His83Asn	0.0265	0.137	0.018		VUS	No Data	NP	NP	NP	T	B	P	PnFL	T	T											0 (0)	0 (0)	1 (0.09)	0 (0)	0 (0)	0 (0)	0 (0)	0 (0)	1 (0.16)	0 (0)	0 (0)	0 (0)	0 (0)	0 (0)	0 (0)	0 (0)	0 (0)	0 (0)	0 (0)	0 (0)
PALB2	NM_024675.3	16:23647569	c.298C>T	p.Leu100Phe	0.01775	0.312	0.008	rs61756147	VUS	ClinVar- 2 stars	NP	Uncertain significance (2 stars, criteria provided, multiple submitters, no conflicts: GeneDx, Invitae, Ambry, PALB2 (VUS))	DM? - BREAST CANCER	T	B	P	PnFL	T	T	0.000199681	0.001	0	0	0	0	0.000230876	0.000348837	0	0.000223925	0 (0)	0 (0)	1 (0.09)	0 (0)	0 (0)	0 (0)	0 (0)	0 (0)	1 (0.16)	0 (0)	0 (0)	0 (0)	0 (0)	0 (0)	0 (0)	0 (0)	0 (0)	0 (0)	0 (0)	0 (0)
PALB2	NM_024675.3	16:23647552	c.315G>C	p.Glu105Asp	0.019	0.142	0.022		VUS	ClinVar- 2 stars	NP	Uncertain significance (2 stars, criteria provided, multiple submitters, no conflicts: GeneDx, Ambry, Invitae, PALB2 database (VUS))	NP	D	B	P	PFM	T	T										2.47889e-05	0 (0)	1 (0.33)	0 (0)	0 (0)	0 (0)	0 (0)	0 (0)	0 (0)	0 (0)	0 (0)	0 (0)	0 (0)	0 (0)	1 (3.33)	0 (0)	0 (0)	0 (0)	0 (0)	0 (0)	0 (0)
PALB2	NM_024675.3	16:23647503	c.364G>A	p.Asp122Asn	0.07175	0.102	0.008		VUS	No Data	NP	NP	NP	T	B	P	PnFL	T	T											0 (0)	0 (0)	1 (0.09)	0 (0)	0 (0)	0 (0)	0 (0)	0 (0)	1 (0.16)	0 (0)	0 (0)	0 (0)	0 (0)	0 (0)	0 (0)	0 (0)	0 (0)	0 (0)	0 (0)	0 (0)
PALB2	NM_024675.3	16:23647146	c.721A>G	p.Asn241Asp	0.025	0.138	0.009	rs113217267	Likely not pathogenic	ClinVar- 2 stars	NP	Benign/Likely benign, not provided (2 stars, criteria provided, multiple submitters, no conflicts: GeneDx (likely benign); Ambry (Likely Benign); Invitae (Benign); PALB2 database (likely benign); ITMI (not provided))	NP	T	B	P	PnFN	T	T	0.00239617	0	0.0083	0.0014	0	0	0.00207788	0	0.00614474	0.00061037	0 (0)	0 (0)	2 (0.18)	0 (0)	0 (0)	0 (0)	0 (0)	0 (0)	0 (0)	0 (0)	0 (0)	0 (0)	0 (0)	0 (0)	2 (0.43)	0 (0)	0 (0)	0 (0)	0 (0)	0 (0)
PALB2	NM_024675.3	16:23647038	c.829G>A	p.Asp277Asn	0.00825	0.111	0.005	rs778309339	VUS	GC eval	NP	Uncertain significance (2 stars)	NP	T	B	P	PnFN	T	T										1.64796e-05	0 (0)	0 (0)	1 (0.09)	0 (0)	0 (0)	0 (0)	0 (0)	0 (0)	0 (0)	0 (0)	0 (0)	0 (0)	0 (0)	0 (0)	1 (0.21)	0 (0)	0 (0)	0 (0)	0 (0)	0 (0)
PALB2	NM_024675.3	16:23646942	c.925A>G	p.Ile309Val	0.05425	0.11		rs3809683	Not pathogenic/Likely not pathogenic	ClinVar- 2 stars	NP	Benign/Likely Benign (Mar 14, 2016), 2 stars	NP	T	B	P	PnFN	T	T	0.0115815	0	0.0303	0.0014	0	0.0169	0.00969678	0	0.0286755	0.00336462	0 (0)	2 (0.65)	11 (1)	1 (0.15)	1 (0.74)	1 (0.39)	0 (0)	0 (0)	0 (0)	0 (0)	0 (0)	0 (0)	0 (0)	2 (6.67)	11 (2.36)	1 (1.92)	1 (4.17)	1 (3.57)	0 (0)	1 (25)
PALB2	NM_024675.3	16:23646867	c.1000T>G	p.Tyr334Asp	0.01125	0.268	0.009	rs202241382	VUS	ClinVar- conflicting	NP	Conflicting interpretations of pathogenicity (1 star, criteria provided, conflicting interpretations: Ambry (VUS), PALB2 database (likely benign))	NP	T	B	P	PnFL	T	T										0.000536392	0 (0)	0 (0)	0 (0)	1 (0.15)	0 (0)	0 (0)	0 (0)	0 (0)	0 (0)	1 (0.16)	0 (0)	0 (0)	0 (0)	0 (0)	0 (0)	0 (0)	0 (0)	0 (0)	0 (0)	0 (0)
PALB2	NM_024675.3	16:23646857	c.1010T>C	p.Leu337Ser	0.04475	0.253		rs45494092	VUS	No Data	NP	NP	NP	D	B	P	PFM	T	T	0.00678914	0.0249	0.0015	0.0058	0.0031	0	0.0142373	0.0196512	0.00364133	0.0142669	1 (0.54)	13 (4.25)	8 (0.73)	12 (1.8)	2 (1.47)	5 (1.94)	1 (0.54)	13 (4.71)	7 (1.11)	12 (1.95)	2 (1.79)	5 (2.17)	0 (0)	0 (0)	1 (0.21)	0 (0)	0 (0)	0 (0)	0 (0)	0 (0)
PALB2	NM_024675.3	16:23646813	c.1054G>C	p.Glu352Gln	0.10675	0.061	0.006	rs201035780	VUS	ClinVar- 2 stars	NP	Uncertain significance (2 stars, criteria provided, multiple submitters, no conflicts: Invitae and Ambry (VUS))	NP	T	pD	P	PFM	T	T	0.000599042	0	0	0	0	0.003				8.24729e-05	0 (0)	0 (0)	0 (0)	0 (0)	1 (0.74)	0 (0)	0 (0)	0 (0)	0 (0)	0 (0)	0 (0)	0 (0)	0 (0)	0 (0)	0 (0)	0 (0)	1 (4.17)	0 (0)	0 (0)	0 (0)
PALB2	NM_024675.3	16:23646617	c.1250C>A	p.Ser417Tyr	0.287	0.344	0.037	rs45510998	VUS	ClinVar- 2 stars	NP	Uncertain significance (2 stars, criteria provided, multiple submitters, no conflicts: GeneDx, Ambry, Invitae, PALB2 database (VUS))	NP	D	PD	DC	PFM	T	T										0.000124269	0 (0)	0 (0)	0 (0)	1 (0.15)	0 (0)	0 (0)	0 (0)	0 (0)	0 (0)	1 (0.16)	0 (0)	0 (0)	0 (0)	0 (0)	0 (0)	0 (0)	0 (0)	0 (0)	0 (0)	0 (0)
PALB2	NM_024675.3	16:23646468	c.1399G>A	p.Gly467Ser	0.0425	0.141	0.01		VUS	No Data	NP	NP	NP	T	B	P	PnFN	T	T											0 (0)	0 (0)	0 (0)	0 (0)	0 (0)	1 (0.39)	0 (0)	0 (0)	0 (0)	0 (0)	0 (0)	1 (0.43)	0 (0)	0 (0)	0 (0)	0 (0)	0 (0)	0 (0)	0 (0)	0 (0)
PALB2	NM_024675.3	16:23646413	c.1454C>T	p.Thr485Ile	0.1125	0.162	0.029		VUS	ClinVar- 2 stars	NP	Uncertain significance (2 stars, criteria provided, multiple submitters, no conflicts: Ambry, Invitae (VUS))	NP	T	pD	P	PnFL	T	T											0 (0)	0 (0)	0 (0)	0 (0)	0 (0)	1 (0.39)	0 (0)	0 (0)	0 (0)	0 (0)	0 (0)	1 (0.43)	0 (0)	0 (0)	0 (0)	0 (0)	0 (0)	0 (0)	0 (0)	0 (0)
PALB2	NM_024675.3	16:23646375	c.1492G>T	p.Asp498Tyr	0.05675	0.262	0.022	rs75023630	Likely not pathogenic	ClinVar- 2 stars	NP	Benign/Likely benign, not provided (2 stars, criteria provided, multiple submitters, no conflicts: GeneDx (likely benign); Ambry (Benign); Invitae (Benign))	DM? - OVARIAN AND UTERINE CANCER	T	pD	P	PnFL	T	T	0.000599042	0	0	0	0	0.003				0.000510708	0 (0)	0 (0)	0 (0)	1 (0.15)	1 (0.74)	0 (0)	0 (0)	0 (0)	0 (0)	0 (0)	0 (0)	0 (0)	0 (0)	0 (0)	0 (0)	1 (1.92)	1 (4.17)	0 (0)	0 (0)	0 (0)
PALB2	NM_024675.3	16:23646330	c.1537A>G	p.Thr513Ala	0.016	0.185	0.008		VUS	No Data	NP	NP	NP	T	B	P	PnFN	T	T											0 (0)	0 (0)	1 (0.09)	0 (0)	0 (0)	0 (0)	0 (0)	0 (0)	1 (0.16)	0 (0)	0 (0)	0 (0)	0 (0)	0 (0)	0 (0)	0 (0)	0 (0)	0 (0)	0 (0)	0 (0)
PALB2	NM_024675.3	16:23646257	c.1610C>T	p.Ser537Leu	0.003	0.301	0.011	rs142103232	VUS	ClinVar- 2 stars	NP	Uncertain significance (2 stars, criteria provided, multiple submitters, no conflicts: GeneDx, Invitae (VUS))	NP	T	B	P	PnFN	T	T							0.000153917	0.000232558	0	7.41363e-05	0 (0)	0 (0)	0 (0)	1 (0.15)	0 (0)	0 (0)	0 (0)	0 (0)	0 (0)	1 (0.16)	0 (0)	0 (0)	0 (0)	0 (0)	0 (0)	0 (0)	0 (0)	0 (0)	0 (0)	0 (0)
PALB2	NM_024675.3	16:23641784	c.1691A>G	p.Lys564Arg	0.0745	0.317	0.006	rs62625276	VUS	ClinVar- 2 stars	NP	Uncertain significance (2 stars, criteria provided, multiple submitters, no conflicts: Ambry, Invitae (VUS))	NP	T	B	P	PnFN	T	T											1 (0.54)	0 (0)	0 (0)	0 (0)	0 (0)	0 (0)	1 (0.54)	0 (0)	0 (0)	0 (0)	0 (0)	0 (0)	0 (0)	0 (0)	0 (0)	0 (0)	0 (0)	0 (0)	0 (0)	0 (0)
PALB2	NM_024675.3	16:23641776	c.1699C>T	p.His567Tyr	0.038	0.17	0.009	rs370422990	VUS	ClinVar- 2 stars	NP	Uncertain significance (2 stars, criteria provided, multiple submitters, no conflicts: GeneDx, Ambry, Invitae, PALB2 database (VUS))	NP	T	B	P	PnFL	T	T							7.69586e-05	0.000116279	0	6.07755e-05	1 (0.54)	0 (0)	0 (0)	0 (0)	0 (0)	0 (0)	1 (0.54)	0 (0)	0 (0)	0 (0)	0 (0)	0 (0)	0 (0)	0 (0)	0 (0)	0 (0)	0 (0)	0 (0)	0 (0)	0 (0)
PALB2	NM_024675.3	16:23641709	c.1766C>T	p.Thr589Met	0.0595	0.301	0.007	rs773340677	VUS	GC eval	NP	Uncertain significance (1 star, criteria provided, single submitter- Ambry)	NP	T	B	P	PnFL	T	T										1.66315e-05	0 (0)	0 (0)	0 (0)	0 (0)	0 (0)	1 (0.39)	0 (0)	0 (0)	0 (0)	0 (0)	0 (0)	1 (0.43)	0 (0)	0 (0)	0 (0)	0 (0)	0 (0)	0 (0)	0 (0)	0 (0)
PALB2	NM_024675.3	16:23641629	c.1846G>C	p.Asp616His	0.3155	0.655	0.014		VUS	GC eval	NP	Uncertain significance (1 star, criteria provided, single submitter- Ambry)	NP	D	PD	DC	PFM	T	T											0 (0)	0 (0)	0 (0)	1 (0.15)	0 (0)	0 (0)	0 (0)	0 (0)	0 (0)	1 (0.16)	0 (0)	0 (0)	0 (0)	0 (0)	0 (0)	0 (0)	0 (0)	0 (0)	0 (0)	0 (0)
PALB2	NM_024675.3	16:23641461	c.2014G>C	p.Glu672Gln	0.048	0.135		rs45532440	Not pathogenic/Likely not pathogenic	ClinVar- 2 stars	NP	Benign/Likely benign (Nov 11, 2015), 2 stars	NP	T	B	P	PFM	T	T	0.014377	0.0298	0	0.0303	0.0204	0.001	0.0232415	0.0315116	0.00705507	0.0223932	4 (2.15)	8 (2.61)	28 (2.55)	15 (2.25)	3 (2.94)	11 (4.26)	4 (2.17)	8 (2.9)	25 (3.97)	15 (2.44)	3 (3.57)	11 (4.78)	0 (0)	0 (0)	3 (0.64)	0 (0)	0 (0)	0 (0)	0 (0)	0 (0)
PALB2	NM_024675.3	16:23641247	c.2228A>G	p.Tyr743Cys	0.01	0.209	0.004	rs141749524	VUS	ClinVar- conflicting	NP	Conflicting interpretations of pathogenicity (1 star, criteria provided, conflicting interpretations: Ambry (VUS), Invitae (likely benign))	NP	T	B	P	PnFN	T	T	0.000399361	0	0	0	0	0.002				0.000123548	0 (0)	0 (0)	1 (0.09)	0 (0)	0 (0)	0 (0)	0 (0)	0 (0)	0 (0)	0 (0)	0 (0)	0 (0)	0 (0)	0 (0)	1 (0.21)	0 (0)	0 (0)	0 (0)	0 (0)	0 (0)
PALB2	NM_024675.3	16:23641241	c.2234A>G	p.Lys745Arg	0.01225	0.163	0.006	rs142343372	VUS	No Data	NP	NP	NP	T	B	P	PnFL	T	T							7.69586e-05	0	0.000227583	1.64731e-05	0 (0)	0 (0)	1 (0.09)	0 (0)	0 (0)	0 (0)	0 (0)	0 (0)	0 (0)	0 (0)	0 (0)	0 (0)	0 (0)	0 (0)	1 (0.21)	0 (0)	0 (0)	0 (0)	0 (0)	0 (0)
PALB2	NM_024675.3	16:23641146	c.2329G>A	p.Asp777Asn	0.02225	0.096	0.003	rs148026749	VUS	ClinVar- 2 stars	NP	Uncertain significance (2 stars, criteria provided, multiple submitters, no conflicts: GeneDx, Ambry, Invitae (VUS))	NP	T	B	P	PnFN	T	T	0.000199681	0	0	0	0	0.001				1.64832e-05	0 (0)	0 (0)	0 (0)	1 (0.15)	0 (0)	0 (0)	0 (0)	0 (0)	0 (0)	1 (0.16)	0 (0)	0 (0)	0 (0)	0 (0)	0 (0)	0 (0)	0 (0)	0 (0)	0 (0)	0 (0)
PALB2	NM_024675.3	16:23641115	c.2360C>T	p.Thr787Ile	0.04575	0.156	0.014	rs201042302	VUS	GC eval	NP	Uncertain significance (2 stars)	NP	T	B	P	PnFL	T	T	0.000199681	0	0	0	0	0.001				1.64842e-05	0 (0)	0 (0)	1 (0.09)	0 (0)	0 (0)	0 (0)	0 (0)	0 (0)	0 (0)	0 (0)	0 (0)	0 (0)	0 (0)	0 (0)	1 (0.21)	0 (0)	0 (0)	0 (0)	0 (0)	0 (0)
PALB2	NM_024675.3	16:23637715	c.2590C>T	p.Pro864Ser	0.092	0.142	0.008	rs45568339	Likely not pathogenic	ClinVar- 2 stars	NP	Benign/Likely benign, not provided (2 stars, criteria provided, multiple submitters, no conflicts: GeneDx (likelybenign); Ambry (Benign); Invitae (Benign); Vantari Genetics (likely benign); Pathway genomics (benign); PALB2 database (likely benign); ITMI (not provided))	DP - BREAST CANCER, INCREASED RISK	T	B	P	PnFL	T	T	0.00119808	0.002	0	0.0058	0	0	0.00238572	0.00313953	0.000910332	0.00266089	1 (0.54)	1 (0.33)	5 (0.46)	3 (0.45)	0 (0)	2 (0.78)	1 (0.54)	1 (0.36)	3 (0.48)	3 (0.49)	0 (0)	2 (0.87)	0 (0)	0 (0)	2 (0.43)	0 (0)	0 (0)	0 (0)	0 (0)	0 (0)
PALB2	NM_024675.3	16:23635391	c.2773G>C	p.Val925Leu	0.00775	0.357	0.007	rs180177125	VUS	ClinVar- 2 stars	NP	Uncertain (Dec 11, 2015), 2 stars	NP	T	B	DC	PnFL	T	T							7.69586e-05	0.000116279	0	2.55241e-05	0 (0)	1 (0.33)	0 (0)	0 (0)	0 (0)	0 (0)	0 (0)	1 (0.36)	0 (0)	0 (0)	0 (0)	0 (0)	0 (0)	0 (0)	0 (0)	0 (0)	0 (0)	0 (0)	0 (0)	0 (0)
PALB2	NM_024675.3	16:23635370	c.2794G>A	p.Val932Met	0.1175	0.254		rs45624036	Not pathogenic	GC eval	NP	Benign (2 stars, 3 submitters, no conflicts, but only Invitae has criteria provided (PALB2 database and Pathway Genomics also classify as benign but with no assertion criteria))	DM? - BREAST CANCER	T	PD	DC	PnFL	T	T	0.000998403	0.005	0	0	0	0	0.00430968	0.00593023	0.00113792	0.00597206	1 (0.54)	4 (1.31)	2 (0.18)	5 (0.75)	0 (0)	3 (1.16)	1 (0.54)	4 (1.45)	2 (0.32)	5 (0.81)	0 (0)	3 (1.3)	0 (0)	0 (0)	0 (0)	0 (0)	0 (0)	0 (0)	0 (0)	0 (0)
PALB2	NM_024675.3	16:23635348	c.2816T>G	p.Leu939Trp	0.3185	0.451	0.06	rs45478192	VUS	ClinVar- conflicting	NP	Conflicting interpretations of pathogenicity (1 star, PALB2 database- VUS, Invitae- likely benign)	DM - BREAST CANCER, INCREASED RISK	D	PD	DC	PFM	T	T	0.000798722	0.002	0.0008	0.0014	0	0	0.00153917	0.00232558	0	0.000969833	0 (0)	1 (0.33)	1 (0.09)	2 (0.3)	0 (0)	1 (0.39)	0 (0)	1 (0.36)	1 (0.16)	2 (0.33)	0 (0)	1 (0.43)	0 (0)	0 (0)	0 (0)	0 (0)	0 (0)	0 (0)	0 (0)	0 (0)
PALB2	NM_024675.3	16:23634315	c.2971G>T	p.Val991Phe	0.10175	0.244	0.072	rs765175665	VUS	No Data	NP	NP	NP	D	pD	P	PnFL	T	T										8.23655e-06	0 (0)	0 (0)	1 (0.09)	0 (0)	0 (0)	0 (0)	0 (0)	0 (0)	1 (0.16)	0 (0)	0 (0)	0 (0)	0 (0)	0 (0)	0 (0)	0 (0)	0 (0)	0 (0)	0 (0)	0 (0)
PALB2	NM_024675.3	16:23634293	c.2993G>A	p.Gly998Glu	0.24775	0.646		rs45551636	Not pathogenic/Likely not pathogenic	ClinVar- 2 stars	NP	Benign/Likely Benign (Nov 11, 2015), 2 stars	NP	D	PD	DC	PFM	T	T	0.00858626	0.0219	0	0.0274	0.002	0	0.0178544	0.0239535	0.00591716	0.0157903	4 (2.15)	7 (2.29)	22 (2.01)	11 (1.65)	1 (0.74)	7 (2.71)	4 (2.17)	7 (2.54)	19 (3.02)	11 (1.79)	1 (0.89)	7 (3.04)	0 (0)	0 (0)	3 (0.64)	0 (0)	0 (0)	0 (0)	0 (0)	0 (0)
PALB2	NM_024675.3	16:23632770	c.3026C>T	p.Pro1009Leu	0.42575	0.498	0.064	rs552354535	VUS	No Data	NP	NP	NP	D	PD	DC	PFM	T	T	0.000199681	0	0	0	0.001	0					0 (0)	0 (0)	1 (0.09)	0 (0)	0 (0)	0 (0)	0 (0)	0 (0)	0 (0)	0 (0)	0 (0)	0 (0)	0 (0)	0 (0)	1 (0.21)	0 (0)	0 (0)	0 (0)	0 (0)	0 (0)
PALB2	NM_024675.3	16:23632693	c.3103A>T	p.Ile1035Phe	0.1305	0.375	0.025		VUS	No Data	NP	NP	NP	D	pD	DC	PFM	T	T											0 (0)	0 (0)	1 (0.09)	0 (0)	0 (0)	0 (0)	0 (0)	0 (0)	0 (0)	0 (0)	0 (0)	0 (0)	0 (0)	0 (0)	1 (0.21)	0 (0)	0 (0)	0 (0)	0 (0)	0 (0)
PALB2	NM_024675.3	16:23632690	c.3106G>C	p.Val1036Leu	0.0755	0.316	0.011	rs756906403	VUS	GC eval	NP	Uncertain significance (2 stars)	NP	T	B	DC	PFM	T	T										1.64943e-05	0 (0)	0 (0)	0 (0)	1 (0.15)	0 (0)	0 (0)	0 (0)	0 (0)	0 (0)	1 (0.16)	0 (0)	0 (0)	0 (0)	0 (0)	0 (0)	0 (0)	0 (0)	0 (0)	0 (0)	0 (0)
PALB2	NM_024675.3	16:23619303	c.3232T>A	p.Cys1078Ser	0.195	0.609	0.012		VUS	No Data	NP	NP	NP	T	PD	P	PFM	T	T											0 (0)	0 (0)	0 (0)	0 (0)	1 (0.74)	0 (0)	0 (0)	0 (0)	0 (0)	0 (0)	1 (0.89)	0 (0)	0 (0)	0 (0)	0 (0)	0 (0)	0 (0)	0 (0)	0 (0)	0 (0)
PALB2	NM_024675.3	16:23619284	c.3251C>T	p.Ser1084Leu	0.03175	0.198	0.01	rs62625271	VUS	ClinVar- 2 stars	NP	Uncertain (Mar 17, 2016), 2 stars	NP	T	B	P	PnFN	T	T										7.41449e-05	0 (0)	0 (0)	0 (0)	1 (0.15)	0 (0)	1 (0.39)	0 (0)	0 (0)	0 (0)	1 (0.16)	0 (0)	1 (0.43)	0 (0)	0 (0)	0 (0)	0 (0)	0 (0)	0 (0)	0 (0)	0 (0)
PALB2	NM_024675.3	16:23614937	c.3404G>A	p.Gly1135Glu	0.45	0.579	0.114	rs730881894	VUS	GC eval	NP	Uncertain significance (2 stars)	NP	D	PD	DC	PFM	T	T										8.24715e-06	0 (0)	0 (0)	2 (0.18)	0 (0)	0 (0)	0 (0)	0 (0)	0 (0)	0 (0)	0 (0)	0 (0)	0 (0)	0 (0)	0 (0)	2 (0.43)	0 (0)	0 (0)	0 (0)	0 (0)	0 (0)
PALB2	NM_024675.3	16:23614913	c.3428T>A	p.Leu1143His	0.116	0.384	0.042	rs62625284	VUS	ClinVar- 2 stars	NP	Uncertain (Apr 20, 2016), 2 stars	NP	D	pD	DC	PFM	T	T							7.69586e-05	0.000116279	0	0.000206097	0 (0)	0 (0)	1 (0.09)	0 (0)	0 (0)	0 (0)	0 (0)	0 (0)	1 (0.16)	0 (0)	0 (0)	0 (0)	0 (0)	0 (0)	0 (0)	0 (0)	0 (0)	0 (0)	0 (0)	0 (0)
PALB2	NM_024675.3	16:23614833	c.3508C>T	p.His1170Tyr	0.138	0.342	0.006	rs200283306	VUS	ClinVar- 2 stars	NP	Uncertain (May 13, 2016), 2 stars	NP	T	PD	P	PFM	T	T							0.000153917	0.000232558	0	7.41412e-05	0 (0)	0 (0)	1 (0.09)	0 (0)	0 (0)	0 (0)	0 (0)	0 (0)	1 (0.16)	0 (0)	0 (0)	0 (0)	0 (0)	0 (0)	0 (0)	0 (0)	0 (0)	0 (0)	0 (0)	0 (0)
PMS1	NM_000534.4	2:190656614	c.79G>C	p.Glu27Gln	0.8085	0.449	0.402	rs5742973	VUS	No Data	NP	NP	NP	D	PD	DC	PFH	D	D	0.00159744	0	0.0061	0	0	0	0.00030755	0	0.000907853	9.92014e-05	0 (0)	0 (0)	2 (0.18)	1 (0.15)	0 (0)	0 (0)	0 (0)	0 (0)	0 (0)	0 (0)	0 (0)	0 (0)	0 (0)	0 (0)	2 (0.43)	1 (1.92)	0 (0)	0 (0)	0 (0)	0 (0)
PMS1	NM_000534.4	2:190660537	c.175G>A	p.Glu59Lys	0.26375	0.542	0.033	rs143265397	VUS	No Data	NP	NP	NP	T	B	DC	PnFN	D	T	0.000599042	0.001	0.0015	0	0	0	0.00261418	0.00395349	0	0.00330743	3 (1.61)	1 (0.33)	1 (0.09)	2 (0.3)	0 (0)	2 (0.78)	3 (1.63)	1 (0.36)	1 (0.16)	2 (0.33)	0 (0)	2 (0.87)	0 (0)	0 (0)	0 (0)	0 (0)	0 (0)	0 (0)	0 (0)	0 (0)
PMS1	NM_000534.4	2:190660586	c.224C>T	p.Thr75Ile	0.79375	0.606	0.197	rs61756360	VUS	No Data	NP	NP	NP	D	PD	DC	PFH	T	D	0.000399361	0	0	0.0014	0.001	0	0.000922651	0.00139535	0	0.00053565	1 (0.54)	1 (0.33)	0 (0)	1 (0.15)	1 (0.74)	1 (0.39)	1 (0.54)	1 (0.36)	0 (0)	1 (0.16)	1 (0.89)	1 (0.43)	0 (0)	0 (0)	0 (0)	0 (0)	0 (0)	0 (0)	0 (0)	0 (0)
PMS1	NM_000534.4	2:190670463	c.401C>T	p.Pro134Leu	0.629	0.624	0.258	rs776398978	VUS	No Data	NP	NP	NP	D	PD	DC	PFM	D	D										2.47991e-05	0 (0)	0 (0)	1 (0.09)	0 (0)	0 (0)	0 (0)	0 (0)	0 (0)	1 (0.16)	0 (0)	0 (0)	0 (0)	0 (0)	0 (0)	0 (0)	0 (0)	0 (0)	0 (0)	0 (0)	0 (0)
PMS1	NM_000534.4	2:190682803	c.479C>T	p.Ser160Leu	0.75125	0.419	0.214	rs550220809	VUS	No Data	NP	NP	NP	D	PD	DC	PFM	D	D										2.62518e-05	0 (0)	1 (0.33)	0 (0)	0 (0)	0 (0)	0 (0)	0 (0)	1 (0.36)	0 (0)	0 (0)	0 (0)	0 (0)	0 (0)	0 (0)	0 (0)	0 (0)	0 (0)	0 (0)	0 (0)	0 (0)
PMS1	NM_000534.4	2:190708712	c.605G>A	p.Arg202Lys	0.20925	0.284		rs2066459	VUS	No Data	NP	NP	NP	T	B	DC	PnFN	T	T	0.00798722	0.0209	0	0.0029	0.0164	0.001	0.00853452	0.0119767	0.00181571	0.0120463	1 (0.54)	3 (0.98)	4 (0.36)	6 (0.9)	0 (0)	2 (0.78)	1 (0.54)	3 (1.09)	4 (0.63)	6 (0.98)	0 (0)	2 (0.87)	0 (0)	0 (0)	0 (0)	0 (0)	0 (0)	0 (0)	0 (0)	0 (0)
PMS1	NM_000534.4	2:190708715	c.608T>C	p.Val203Ala	0.357	0.339	0.074	rs754586112	VUS	No Data	NP	NP	NP	T	B	DC	PFM	D	T										8.2447e-06	0 (0)	0 (0)	1 (0.09)	0 (0)	0 (0)	0 (0)	0 (0)	0 (0)	0 (0)	0 (0)	0 (0)	0 (0)	0 (0)	0 (0)	1 (0.21)	0 (0)	0 (0)	0 (0)	0 (0)	0 (0)
PMS1	NM_000534.4	2:190718983	c.985C>G	p.Leu329Val	0.22625	0.561	0.022		VUS	No Data	NP	NP	NP	T	B	DC	PnFN	D	T										2.57153e-05	0 (0)	0 (0)	0 (0)	0 (0)	0 (0)	1 (0.39)	0 (0)	0 (0)	0 (0)	0 (0)	0 (0)	1 (0.43)	0 (0)	0 (0)	0 (0)	0 (0)	0 (0)	0 (0)	0 (0)	0 (0)
PMS1	NM_000534.4	2:190718999	c.1001C>T	p.Thr334Met	0.21175	0.488	0.031	rs147084726	VUS	No Data	NP	NP	NP	T	B	P	PnFN	D	T	0.000798722	0	0	0	0.0041	0	0.000157085	0.000117261	0.000237869	0.000970378	0 (0)	0 (0)	0 (0)	0 (0)	0 (0)	1 (0.39)	0 (0)	0 (0)	0 (0)	0 (0)	0 (0)	1 (0.43)	0 (0)	0 (0)	0 (0)	0 (0)	0 (0)	0 (0)	0 (0)	0 (0)
PMS1	NM_000534.4	2:190719179	c.1181T>C	p.Met394Thr	0.25025	0.562		rs1145231	VUS	No Data	NP	NP	NP	T	B	P	PnFN	D	T	0.0115815	0	0.0416	0.0043	0	0	0.0157692	0.000465333	0.0456403	0.00451338	0 (0)	0 (0)	15 (1.46)	1 (0.15)	1 (0.74)	1 (0.39)	0 (0)	0 (0)	0 (0)	0 (0)	0 (0)	0 (0)	0 (0)	0 (0)	15 (3.43)	1 (1.92)	1 (4.17)	1 (3.57)	0 (0)	0 (0)
PMS1	NM_000534.4	2:190719304	c.1306T>C	p.Phe436Leu	0.20225	0.273	0.039		VUS	No Data	NP	NP	NP	T	B	P	PnFL	D	T											0 (0)	0 (0)	1 (0.09)	0 (0)	0 (0)	0 (0)	0 (0)	0 (0)	1 (0.16)	0 (0)	0 (0)	0 (0)	0 (0)	0 (0)	0 (0)	0 (0)	0 (0)	0 (0)	0 (0)	0 (0)
PMS1	NM_000534.4	2:190719499	c.1501G>A	p.Gly501Arg	0.736	0.653		rs1145232	VUS	No Data	NP	NP	NP	D	PD	DC	PFM	D	D	0.0115815	0	0.0416	0.0043	0	0	0.0144157	0.000465875	0.0417237	0.00433365	0 (0)	0 (0)	15 (1.46)	1 (0.15)	1 (0.74)	1 (0.39)	0 (0)	0 (0)	0 (0)	0 (0)	0 (0)	0 (0)	0 (0)	0 (0)	15 (3.43)	1 (1.92)	1 (4.17)	1 (3.57)	0 (0)	0 (0)
PMS1	NM_000534.4	2:190719584	c.1586G>A	p.Ser529Asn	0.1085	0.236	0.021	rs56064816	VUS	No Data	NP	NP	NP	T	B	P	PnFN	D	T	0.00179712	0	0.0068	0	0	0	0.00115776	0.000233046	0.00297211	0.000349895	0 (0)	0 (0)	3 (0.27)	0 (0)	0 (0)	0 (0)	0 (0)	0 (0)	0 (0)	0 (0)	0 (0)	0 (0)	0 (0)	0 (0)	3 (0.64)	0 (0)	0 (0)	0 (0)	0 (0)	0 (0)
PMS1	NM_000534.4	2:190719607	c.1609G>A	p.Glu537Lys	0.5055	0.377	0.066	rs151325573	VUS	No Data	NP	NP	NP	T	pD	DC	PFM	D	D	0.000998403	0.003	0	0.0029	0	0	0.00308119	0.00442787	0.000454545	0.00189047	0 (0)	1 (0.33)	2 (0.18)	0 (0)	2 (1.47)	0 (0)	0 (0)	1 (0.36)	2 (0.32)	0 (0)	2 (1.79)	0 (0)	0 (0)	0 (0)	0 (0)	0 (0)	0 (0)	0 (0)	0 (0)	0 (0)
PMS1	NM_000534.4	2:190719641	c.1643A>G	p.Lys548Arg	0.0565	0.372		rs61736576	VUS	No Data	NP	NP	NP	T	B	DC	PnFL	D	D	0.00339457	0	0.0121	0.0014	0	0	0.0048469	0	0.0142987	0.00129719	0 (0)	0 (0)	4 (0.46)	0 (0)	0 (0)	0 (0)	0 (0)	0 (0)	0 (0)	0 (0)	0 (0)	0 (0)	0 (0)	0 (0)	4 (1.07)	0 (0)	0 (0)	0 (0)	0 (0)	0 (0)
PMS1	NM_000534.4	2:190719704	c.1706G>A	p.Arg569Gln	0.4945	0.391	0.028	rs138610933	VUS	No Data	NP	NP	NP	T	pD	DC	PFM	D	D	0.000199681	0.001	0	0	0	0	7.68876e-05	0.000116279	0	0.000115653	0 (0)	0 (0)	0 (0)	1 (0.15)	0 (0)	0 (0)	0 (0)	0 (0)	0 (0)	1 (0.16)	0 (0)	0 (0)	0 (0)	0 (0)	0 (0)	0 (0)	0 (0)	0 (0)	0 (0)	0 (0)
PMS1	NM_000534.4	2:190719742	c.1744G>A	p.Val582Ile	0.42825	0.51	0.018	rs74512161	VUS	GC eval	NP	Uncertain significance (1 star, multiple submitters, single submitter w/criteria provided- Emory (VUS), ITMI (no assertion))	NP	T	B	P	PnFN	D	D	0.000199681	0	0.0008	0	0	0	0.000153775	0	0.000453926	6.61266e-05	0 (0)	0 (0)	0 (0)	1 (0.15)	0 (0)	0 (0)	0 (0)	0 (0)	0 (0)	0 (0)	0 (0)	0 (0)	0 (0)	0 (0)	0 (0)	1 (1.92)	0 (0)	0 (0)	0 (0)	0 (0)
PMS1	NM_000534.4	2:190728507	c.1895A>G	p.Asn632Ser	0.0655	0.218	0.084	rs2066456	VUS	No Data	NP	NP	NP	D	B	DC	PFM	D	D	0.00239617	0	0.0083	0.0014	0	0	0.00146086	0.000116279	0.00408534	0.000548628	0 (0)	0 (0)	2 (0.18)	0 (0)	0 (0)	0 (0)	0 (0)	0 (0)	0 (0)	0 (0)	0 (0)	0 (0)	0 (0)	0 (0)	2 (0.43)	0 (0)	0 (0)	0 (0)	0 (0)	0 (0)
PMS1	NM_000534.4	2:190728599	c.1987G>T	p.Ala663Ser	0.06775	0.306	0.021		VUS	No Data	NP	NP	NP	T	B	P	PnFL	D	T											0 (0)	0 (0)	1 (0.09)	0 (0)	0 (0)	0 (0)	0 (0)	0 (0)	1 (0.16)	0 (0)	0 (0)	0 (0)	0 (0)	0 (0)	0 (0)	0 (0)	0 (0)	0 (0)	0 (0)	0 (0)
PMS1	NM_000534.4	2:190728779	c.2167G>A	p.Glu723Lys	0.31	0.448	0.028	rs61736573	VUS	No Data	NP	NP	NP	T	B	DC	PFM	D	D	0.000798722	0	0.003	0	0	0	0.000538213	0	0.00158874	0.000214727	0 (0)	0 (0)	1 (0.09)	0 (0)	0 (0)	0 (0)	0 (0)	0 (0)	0 (0)	0 (0)	0 (0)	0 (0)	0 (0)	0 (0)	1 (0.21)	0 (0)	0 (0)	0 (0)	0 (0)	0 (0)
PMS1	NM_000534.4	2:190728923	c.2311C>A	p.Pro771Thr	0.0785	0.275	0.06	rs143686298	VUS	No Data	NP	NP	NP	D	B	P	PFM	D	T	0.000199681	0	0.0008	0	0	0	0.00030774	0	0.000908678	0.000124715	0 (0)	0 (0)	1 (0.09)	1 (0.15)	0 (0)	0 (0)	0 (0)	0 (0)	0 (0)	0 (0)	0 (0)	0 (0)	0 (0)	0 (0)	1 (0.21)	1 (1.92)	0 (0)	0 (0)	0 (0)	0 (0)
PMS1	NM_000534.4	2:190732559	c.2377T>C	p.Tyr793His	0.02425	0.232		rs1145234	VUS	No Data	NP	NP	NP	T	B	P	PnFN	D	T	0.0115815	0	0.0416	0.0043	0	0	0.0158388	0.000465116	0.0458466	0.00455611	0 (0)	0 (0)	15 (1.46)	1 (0.15)	1 (0.74)	1 (0.39)	0 (0)	0 (0)	0 (0)	0 (0)	0 (0)	0 (0)	0 (0)	0 (0)	15 (3.43)	1 (1.92)	1 (4.17)	1 (3.57)	0 (0)	0 (0)
PMS1	NM_000534.4	2:190732599	c.2417C>G	p.Thr806Ser	0.0325	0.29		rs55859858	VUS	No Data	NP	NP	NP	T	B	P	PnFL	D	T	0.00599042	0	0.0204	0.0014	0	0.002	0.00761187	0.000232558	0.0220154	0.00224519	0 (0)	0 (0)	15 (1.46)	0 (0)	0 (0)	0 (0)	0 (0)	0 (0)	0 (0)	0 (0)	0 (0)	0 (0)	0 (0)	0 (0)	15 (3.43)	0 (0)	0 (0)	0 (0)	0 (0)	0 (0)
PMS1	NM_000534.4	2:190732626	c.2444C>T	p.Ala815Val	0.5475	0.369	0.433	rs139826569	VUS	No Data	NP	NP	NP	T	PD	DC	PFM	D	D	0.000199681	0	0	0	0	0.001	0.000230663	0.000116279	0.000453926	0.000173216	0 (0)	0 (0)	1 (0.09)	0 (0)	0 (0)	0 (0)	0 (0)	0 (0)	1 (0.16)	0 (0)	0 (0)	0 (0)	0 (0)	0 (0)	0 (0)	0 (0)	0 (0)	0 (0)	0 (0)	0 (0)
PMS1	NM_000534.4	2:190738288	c.2540T>C	p.Val847Ala	0.3345	0.41	0.056	rs199892342	VUS	No Data	NP	NP	NP	T	B	P	PnFL	D	D	0.000199681	0	0	0	0	0.001				9.1878e-05	1 (0.54)	0 (0)	0 (0)	0 (0)	0 (0)	0 (0)	1 (0.54)	0 (0)	0 (0)	0 (0)	0 (0)	0 (0)	0 (0)	0 (0)	0 (0)	0 (0)	0 (0)	0 (0)	0 (0)	0 (0)
PMS1	NM_000534.4	2:190742118	c.2755C>T	p.Arg919Cys	0.68825	0.483	0.208	rs145103030	VUS	No Data	NP	NP	NP	D	PD	DC	PFM	D	D	0.00139776	0	0	0	0	0.0069				0.000231547	1 (0.54)	0 (0)	0 (0)	0 (0)	0 (0)	0 (0)	1 (0.54)	0 (0)	0 (0)	0 (0)	0 (0)	0 (0)	0 (0)	0 (0)	0 (0)	0 (0)	0 (0)	0 (0)	0 (0)	0 (0)
PMS1	NM_000534.4	2:190742143	c.2780A>G	p.Tyr927Cys	0.27775	0.3	0.067	rs111254723	VUS	No Data	NP	NP	NP	T	pD	P	PnFL	D	D										0.000159036	0 (0)	0 (0)	0 (0)	1 (0.15)	0 (0)	0 (0)	0 (0)	0 (0)	0 (0)	1 (0.16)	0 (0)	0 (0)	0 (0)	0 (0)	0 (0)	0 (0)	0 (0)	0 (0)	0 (0)	0 (0)
PTEN	NM_000314.4	10:89690828	c.235G>A	p.Ala79Thr	0.54475	0.64	0.097	rs202004587	VUS	ClinVar- 2 stars	NP	Uncertain significance(Last reviewed: Sep 14, 2015) (2 stars, criteria provided, multiple submitters, no conflicts: CHOP and Invitae- VUS)	DM - BREAST CANCER		B	DC	PnFN	D	D										0.000134271	0 (0)	0 (0)	0 (0)	1 (0.15)	0 (0)	0 (0)	0 (0)	0 (0)	0 (0)	1 (0.16)	0 (0)	0 (0)	0 (0)	0 (0)	0 (0)	0 (0)	0 (0)	0 (0)	0 (0)	0 (0)
PTEN	NM_000314.4	10:89720683	c.834C>A	p.Phe278Leu	0.7945	0.638	0.316		VUS	No Data	NP	NP	NP		pD	DC	PFM	D	D											0 (0)	1 (0.33)	0 (0)	0 (0)	0 (0)	0 (0)	0 (0)	1 (0.36)	0 (0)	0 (0)	0 (0)	0 (0)	0 (0)	0 (0)	0 (0)	0 (0)	0 (0)	0 (0)	0 (0)	0 (0)
RECQL5	NM_004259.6	17:73661193	c.190C>G	p.Leu64Val	0.1725	0.686		rs61733534	VUS	No Data	NP	NP	NP	T	PD	DC	PnFL	T	T	0.0061901	0	0.0219	0.0029	0	0	0.00484392	0	0.0142987	0.00135215	0 (0)	0 (0)	3 (0.27)	0 (0)	0 (0)	0 (0)	0 (0)	0 (0)	0 (0)	0 (0)	0 (0)	0 (0)	0 (0)	0 (0)	3 (0.64)	0 (0)	0 (0)	0 (0)	0 (0)	0 (0)
RECQL5	NM_004259.6	17:73661163	c.220A>G	p.Ile74Val	0.0735	0.602	0.003	rs552350778	VUS	No Data	NP	NP	NP	T	pD	DC	PnFN	T	T	0.000199681	0	0	0	0	0.001				8.2496e-06	0 (0)	0 (0)	0 (0)	0 (0)	0 (0)	1 (0.39)	0 (0)	0 (0)	0 (0)	0 (0)	0 (0)	1 (0.43)	0 (0)	0 (0)	0 (0)	0 (0)	0 (0)	0 (0)	0 (0)	0 (0)
RECQL5	NM_004259.6	17:73661132	c.251A>G	p.Gln84Arg	0.18225	0.514	0.043	rs138314635	VUS	No Data	NP	NP	NP	T	PD	DC	PnFL	T	T							7.68876e-05	0.000116279	0	0.000157183	0 (0)	0 (0)	1 (0.09)	0 (0)	0 (0)	0 (0)	0 (0)	0 (0)	1 (0.16)	0 (0)	0 (0)	0 (0)	0 (0)	0 (0)	0 (0)	0 (0)	0 (0)	0 (0)	0 (0)	0 (0)
RECQL5	NM_004259.6	17:73658888	c.442C>T	p.Arg148Cys	0.4555	0.805	0.095	rs780333281	VUS	No Data	NP	NP	NP	D	PD	DC	PFM	T	T										4.95909e-05	0 (0)	0 (0)	1 (0.09)	0 (0)	0 (0)	0 (0)	0 (0)	0 (0)	0 (0)	0 (0)	0 (0)	0 (0)	0 (0)	0 (0)	1 (0.21)	0 (0)	0 (0)	0 (0)	0 (0)	0 (0)
RECQL5	NM_004259.6	17:73658806	c.524G>A	p.Arg175His	0.1565	0.716	0.016	rs192913858	VUS	No Data	NP	NP	NP	D	PD	DC	PnFL	T	T	0.000399361	0	0	0.0029	0	0				3.30737e-05	0 (0)	0 (0)	1 (0.09)	0 (0)	0 (0)	0 (0)	0 (0)	0 (0)	0 (0)	0 (0)	0 (0)	0 (0)	0 (0)	0 (0)	1 (0.21)	0 (0)	0 (0)	0 (0)	0 (0)	0 (0)
RECQL5	NM_004259.6	17:73658785	c.545G>A	p.Arg182His	0.20925	0.588	0.027	rs369553617	VUS	No Data	NP	NP	NP	T	PD	DC	PnFL	T	T							7.68876e-05	0.000116279	0	4.96007e-05	0 (0)	0 (0)	1 (0.09)	1 (0.15)	0 (0)	0 (0)	0 (0)	0 (0)	1 (0.16)	1 (0.16)	0 (0)	0 (0)	0 (0)	0 (0)	0 (0)	0 (0)	0 (0)	0 (0)	0 (0)	0 (0)
RECQL5	NM_004259.6	17:73658767	c.563G>T	p.Cys188Phe	0.4235	0.594	0.035		VUS	No Data	NP	NP	NP	D	pD	DC	PnFN	T	T											0 (0)	0 (0)	0 (0)	0 (0)	0 (0)	1 (0.39)	0 (0)	0 (0)	0 (0)	0 (0)	0 (0)	0 (0)	0 (0)	0 (0)	0 (0)	0 (0)	0 (0)	1 (3.57)	0 (0)	0 (0)
RECQL5	NM_004259.6	17:73654479	c.1048G>C	p.Ala350Pro	0.83125	0.819	0.265		VUS	No Data	NP	NP	NP	D	PD	DC	PFH	T	D											0 (0)	0 (0)	0 (0)	0 (0)	0 (0)	1 (0.39)	0 (0)	0 (0)	0 (0)	0 (0)	0 (0)	1 (0.43)	0 (0)	0 (0)	0 (0)	0 (0)	0 (0)	0 (0)	0 (0)	0 (0)
RECQL5	NM_004259.6	17:73654449	c.1078C>T	p.Arg360Cys	0.3595	0.491	0.02	rs769730810	VUS	No Data	NP	NP	NP	D	PD	DC	PnFL	T	T										1.64742e-05	0 (0)	0 (0)	1 (0.09)	0 (0)	0 (0)	0 (0)	0 (0)	0 (0)	1 (0.16)	0 (0)	0 (0)	0 (0)	0 (0)	0 (0)	0 (0)	0 (0)	0 (0)	0 (0)	0 (0)	0 (0)
RECQL5	NM_004259.6	17:73647266	c.1229G>A	p.Gly410Glu	0.1545	0.398	0.024		VUS	No Data	NP	NP	NP	T	pD	DC	PnFL	T	T											0 (0)	0 (0)	0 (0)	1 (0.15)	0 (0)	0 (0)	0 (0)	0 (0)	0 (0)	1 (0.16)	0 (0)	0 (0)	0 (0)	0 (0)	0 (0)	0 (0)	0 (0)	0 (0)	0 (0)	0 (0)
RECQL5	NM_004259.6	17:73627717	c.1261G>A	p.Gly421Arg	0.50025	0.492	0.189	rs200877940	VUS	No Data	NP	NP	NP	D	PD	DC	PFM	T	D							0.000389529	0.000470146	0.000231054	0.000313209	0 (0)	0 (0)	1 (0.09)	0 (0)	0 (0)	0 (0)	0 (0)	0 (0)	1 (0.16)	0 (0)	0 (0)	0 (0)	0 (0)	0 (0)	0 (0)	0 (0)	0 (0)	0 (0)	0 (0)	0 (0)
RECQL5	NM_004259.6	17:73627657	c.1321C>T	p.Arg441Trp	0.1865	0.543	0.049	rs371913117	VUS	No Data	NP	NP	NP	T	pD	P	PnFL	T	T	0.000199681	0	0.0008	0	0	0	0.000239693	0.000238209	0.000242718	0.000126813	0 (0)	0 (0)	1 (0.09)	0 (0)	0 (0)	0 (0)	0 (0)	0 (0)	0 (0)	0 (0)	0 (0)	0 (0)	0 (0)	0 (0)	1 (0.21)	0 (0)	0 (0)	0 (0)	0 (0)	0 (0)
RECQL5	NM_004259.6	17:73627651	c.1327C>T	p.Arg443Trp	0.106	0.481	0.06	rs368486497	VUS	No Data	NP	NP	NP	T	B	DC	PnFL	T	T	0.000399361	0	0	0	0	0.002	7.99488e-05	0.000119076	0	0.000152138	0 (0)	1 (0.33)	0 (0)	0 (0)	0 (0)	0 (0)	0 (0)	1 (0.36)	0 (0)	0 (0)	0 (0)	0 (0)	0 (0)	0 (0)	0 (0)	0 (0)	0 (0)	0 (0)	0 (0)	0 (0)
RECQL5	NM_004259.6	17:73627650	c.1328G>A	p.Arg443Gln	0.12675	0.384	0.008	rs202152201	VUS	No Data	NP	NP	NP	T	B	DC	PnFN	T	T	0.000199681	0	0.0008	0	0	0	0.000400513	0.000357483	0.000488759	0.000406105	2 (1.09)	0 (0)	4 (0.37)	0 (0)	0 (0)	0 (0)	2 (1.1)	0 (0)	3 (0.48)	0 (0)	0 (0)	0 (0)	0 (0)	0 (0)	1 (0.21)	0 (0)	0 (0)	0 (0)	0 (0)	0 (0)
RECQL5	NM_004259.6	17:73627632	c.1346G>A	p.Arg449His	0.135	0.391	0.009	rs372347188	VUS	No Data	NP	NP	NP	T	B	DC	PnFL	T	T							0.000160077	0.000238095	0	0.000118066	0 (0)	1 (0.33)	1 (0.09)	0 (0)	0 (0)	1 (0.39)	0 (0)	0 (0)	0 (0)	0 (0)	0 (0)	1 (0.43)	0 (0)	1 (3.33)	1 (0.21)	0 (0)	0 (0)	0 (0)	0 (0)	1 (25)
RECQL5	NM_004259.6	17:73627603	c.1375G>T	p.Gly459Trp	0.2745	0.436	0.134		VUS	No Data	NP	NP	NP	D	PD	P	PFM	T	T										4.19224e-05	0 (0)	0 (0)	0 (0)	0 (0)	0 (0)	1 (0.39)	0 (0)	0 (0)	0 (0)	0 (0)	0 (0)	1 (0.43)	0 (0)	0 (0)	0 (0)	0 (0)	0 (0)	0 (0)	0 (0)	0 (0)
RECQL5	NM_004259.6	17:73627555	c.1423C>T	p.Arg475Cys	0.3125	0.484	0.146	rs370397932	VUS	No Data	NP	NP	NP	D	PD	DC	PFM	T	T							0.000161031	0.000119503	0.000246792	5.87288e-05	0 (0)	0 (0)	0 (0)	1 (0.15)	0 (0)	0 (0)	0 (0)	0 (0)	0 (0)	1 (0.16)	0 (0)	0 (0)	0 (0)	0 (0)	0 (0)	0 (0)	0 (0)	0 (0)	0 (0)	0 (0)
RECQL5	NM_004259.6	17:73627319	c.1459G>A	p.Gly487Ser	0.0205	0.385	0.013	rs199924706	VUS	No Data	NP	NP	NP	T	B	DC	PnFL	T	T	0.000199681	0.001	0	0	0	0	0.000538959	0.000815091	0	0.000689289	0 (0)	1 (0.33)	0 (0)	0 (0)	0 (0)	0 (0)	0 (0)	1 (0.36)	0 (0)	0 (0)	0 (0)	0 (0)	0 (0)	0 (0)	0 (0)	0 (0)	0 (0)	0 (0)	0 (0)	0 (0)
RECQL5	NM_004259.6	17:73627242	c.1536G>A	p.Met512Ile	0.1305	0.551	0.015	rs201834853	VUS	No Data	NP	NP	NP	T	pD	DC	PFM	T	T	0.000199681	0.001	0	0	0	0	0.000773156	0.0011685	0	0.000564372	0 (0)	0 (0)	0 (0)	1 (0.15)	1 (0.74)	1 (0.39)	0 (0)	0 (0)	0 (0)	1 (0.16)	1 (0.89)	1 (0.43)	0 (0)	0 (0)	0 (0)	0 (0)	0 (0)	0 (0)	0 (0)	0 (0)
RECQL5	NM_004259.6	17:73627234	c.1544G>A	p.Arg515His	0.4575	0.444	0.132		VUS	No Data	NP	NP	NP	D	PD	DC	PFM	T	D										8.30385e-06	1 (0.54)	0 (0)	0 (0)	0 (0)	0 (0)	0 (0)	1 (0.54)	0 (0)	0 (0)	0 (0)	0 (0)	0 (0)	0 (0)	0 (0)	0 (0)	0 (0)	0 (0)	0 (0)	0 (0)	0 (0)
RECQL5	NM_004259.6	17:73625852	c.1883G>A	p.Ser628Asn	0.03225	0.43		rs35566780	VUS	No Data	NP	NP	NP	T	B	P	PnFL	T	T	0.00698882	0.0318	0	0.0029	0.001	0	0.0101527	0.01382	0.00283019	0.0120987	1 (0.54)	4 (1.31)	11 (1.1)	10 (1.5)	1 (0.74)	5 (1.94)	1 (0.54)	4 (1.45)	11 (1.91)	10 (1.63)	1 (0.89)	5 (2.17)	0 (0)	0 (0)	0 (0)	0 (0)	0 (0)	0 (0)	0 (0)	0 (0)
RECQL5	NM_004259.6	17:73625814	c.1921A>G	p.Ile641Val	0.099	0.756	0.006	rs374663232	VUS	No Data	NP	NP	NP	T	B	DC	PnFL	T	T							7.90014e-05	0.000118064	0	1.6723e-05	0 (0)	0 (0)	1 (0.09)	0 (0)	0 (0)	0 (0)	0 (0)	0 (0)	1 (0.16)	0 (0)	0 (0)	0 (0)	0 (0)	0 (0)	0 (0)	0 (0)	0 (0)	0 (0)	0 (0)	0 (0)
RECQL5	NM_004259.6	17:73625542	c.1961G>C	p.Arg654Pro	0.33125	0.745	0.087		VUS	No Data	NP	NP	NP	D	PD	DC	PFM	T	T											0 (0)	1 (0.33)	0 (0)	0 (0)	0 (0)	0 (0)	0 (0)	0 (0)	0 (0)	0 (0)	0 (0)	0 (0)	0 (0)	1 (3.33)	0 (0)	0 (0)	0 (0)	0 (0)	0 (0)	0 (0)
RECQL5	NM_004259.6	17:73625509	c.1994C>T	p.Pro665Leu	0.0795	0.586	0.005	rs201916143	VUS	No Data	NP	NP	NP	T	B	P	PnFN	T	T	0.00259585	0	0.0083	0.0029	0	0	0.00290939	0.00036639	0.008329	0.000928194	0 (0)	0 (0)	3 (0.27)	0 (0)	0 (0)	0 (0)	0 (0)	0 (0)	1 (0.16)	0 (0)	0 (0)	0 (0)	0 (0)	0 (0)	2 (0.43)	0 (0)	0 (0)	0 (0)	0 (0)	0 (0)
RECQL5	NM_004259.6	17:73625443	c.2060G>C	p.Arg687Pro	0.09475	0.479		rs34941411	VUS	No Data	NP	NP	NP	T	B	P	PnFL	T	T	0.00698882	0.0318	0	0.0029	0.001	0	0.0079596	0.0104764	0.00245499	0.0129298	1 (0.54)	4 (1.31)	12 (1.19)	10 (1.5)	1 (0.74)	5 (1.94)	1 (0.54)	4 (1.45)	12 (2.06)	10 (1.63)	1 (0.89)	5 (2.17)	0 (0)	0 (0)	0 (0)	0 (0)	0 (0)	0 (0)	0 (0)	0 (0)
RECQL5	NM_004259.6	17:73625422	c.2081C>T	p.Pro694Leu	0.27225	0.523	0.031	rs199608835	VUS	No Data	NP	NP	NP	T	pD	P	PnFL	T	T							0.000173762	0.000251953	0	0.00021737	0 (0)	0 (0)	1 (0.09)	3 (0.45)	0 (0)	0 (0)	0 (0)	0 (0)	1 (0.16)	3 (0.49)	0 (0)	0 (0)	0 (0)	0 (0)	0 (0)	0 (0)	0 (0)	0 (0)	0 (0)	0 (0)
RECQL5	NM_004259.6	17:73625413	c.2090C>A	p.Pro697His	0.0825	0.448	0.016		VUS	No Data	NP	NP	NP	T	pD	P	PnFL	T	T											0 (0)	0 (0)	0 (0)	0 (0)	1 (0.74)	0 (0)	0 (0)	0 (0)	0 (0)	0 (0)	1 (0.89)	0 (0)	0 (0)	0 (0)	0 (0)	0 (0)	0 (0)	0 (0)	0 (0)	0 (0)
RECQL5	NM_004259.6	17:73625357	c.2146G>A	p.Val716Ile	0.105	0.527		rs374104768	VUS	No Data	NP	NP	NP	T	B	P	PnFN	T	T	0.00199681	0	0	0	0.0102	0				0.00135253	0 (0)	0 (0)	2 (0.18)	0 (0)	0 (0)	0 (0)	0 (0)	0 (0)	1 (0.16)	0 (0)	0 (0)	0 (0)	0 (0)	0 (0)	1 (0.21)	0 (0)	0 (0)	0 (0)	0 (0)	0 (0)
RECQL5	NM_004259.6	17:73625315	c.2188A>G	p.Lys730Glu	0.068	0.451	0.012	rs201026890	VUS	No Data	NP	NP	NP	T	B	DC	PnFL	T	T							0.000166445	0.000243724	0	0.000342126	0 (0)	0 (0)	1 (0.09)	0 (0)	0 (0)	0 (0)	0 (0)	0 (0)	0 (0)	0 (0)	0 (0)	0 (0)	0 (0)	0 (0)	1 (0.21)	0 (0)	0 (0)	0 (0)	0 (0)	0 (0)
RECQL5	NM_004259.6	17:73625231	c.2272C>T	p.His758Tyr	0.13125	0.605		rs114006902	VUS	No Data	NP	NP	NP	T	B	P	PnFN	T	T	0.0061901	0	0.0219	0.0029	0	0	0.00598655	0	0.0187276	0.00204925	0 (0)	0 (0)	8 (0.73)	0 (0)	0 (0)	0 (0)	0 (0)	0 (0)	0 (0)	0 (0)	0 (0)	0 (0)	0 (0)	0 (0)	8 (1.72)	0 (0)	0 (0)	0 (0)	0 (0)	0 (0)
RECQL5	NM_004259.6	17:73625210	c.2293G>A	p.Ala765Thr	0.05275	0.632		rs114003047	VUS	No Data	NP	NP	NP	T	B	DC	PnFN	T	T	0.00638978	0.001	0.0219	0.0029	0	0	0.00608853	0	0.0191214	0.00206584	0 (0)	0 (0)	8 (0.73)	0 (0)	0 (0)	0 (0)	0 (0)	0 (0)	0 (0)	0 (0)	0 (0)	0 (0)	0 (0)	0 (0)	8 (1.72)	0 (0)	0 (0)	0 (0)	0 (0)	0 (0)
RECQL5	NM_004259.6	17:73625207	c.2296C>T	p.Arg766Cys	0.30525	0.59	0.102	rs186857427	VUS	No Data	NP	NP	NP	D	PD	DC	PnFL	T	T	0.000199681	0	0	0.0014	0	0				4.99892e-05	1 (0.54)	0 (0)	0 (0)	0 (0)	0 (0)	0 (0)	1 (0.54)	0 (0)	0 (0)	0 (0)	0 (0)	0 (0)	0 (0)	0 (0)	0 (0)	0 (0)	0 (0)	0 (0)	0 (0)	0 (0)
RECQL5	NM_004259.6	17:73625179	c.2324C>T	p.Pro775Leu	0.1055	0.666	0.028	rs181843598	VUS	No Data	NP	NP	NP	T	B	P	PnFL	T	T	0.000798722	0.003	0	0.0014	0	0	0.00140705	0.00205761	0	0.000877134	1 (0.54)	1 (0.33)	0 (0)	2 (0.3)	0 (0)	0 (0)	1 (0.55)	1 (0.36)	0 (0)	2 (0.33)	0 (0)	0 (0)	0 (0)	0 (0)	0 (0)	0 (0)	0 (0)	0 (0)	0 (0)	0 (0)
RECQL5	NM_004259.6	17:73625173	c.2330T>C	p.Leu777Pro	0.1175	0.715	0.007	rs34354281	VUS	No Data	NP	NP	NP	T	B	P	PnFN	T	T	0.00199681	0	0.0068	0.0014	0	0	0.00207434	0	0.00656858	0.000569019	0 (0)	0 (0)	2 (0.18)	0 (0)	0 (0)	1 (0.39)	0 (0)	0 (0)	0 (0)	0 (0)	0 (0)	0 (0)	0 (0)	0 (0)	2 (0.43)	0 (0)	0 (0)	1 (3.57)	0 (0)	0 (0)
RECQL5	NM_004259.6	17:73625168	c.2335G>A	p.Ala779Thr	0.12925	0.598	0.004		VUS	No Data	NP	NP	NP	T	B	P	PnFN	T	T										8.39913e-06	0 (0)	1 (0.33)	0 (0)	0 (0)	0 (0)	0 (0)	0 (0)	1 (0.36)	0 (0)	0 (0)	0 (0)	0 (0)	0 (0)	0 (0)	0 (0)	0 (0)	0 (0)	0 (0)	0 (0)	0 (0)
RECQL5	NM_004259.6	17:73625059	c.2444C>T	p.Ser815Leu	0.08475	0.443		rs34802834	VUS	No Data	NP	NP	NP	T	B	P	PnFN	T	T	0.0117812	0	0.0424	0.0043	0	0	0.010626	0	0.0331109	0.00317978	0 (0)	1 (0.33)	11 (1.01)	0 (0)	0 (0)	0 (0)	0 (0)	0 (0)	0 (0)	0 (0)	0 (0)	0 (0)	0 (0)	1 (3.33)	11 (2.39)	0 (0)	0 (0)	0 (0)	0 (0)	1 (25)
RECQL5	NM_004259.6	17:73624835	c.2497C>T	p.Pro833Ser	0.03675	0.191	0.012	rs377702915	VUS	No Data	NP	NP	NP	T	B	P	PnFN	T	T							8.01667e-05	0.000118991	0	8.41312e-06	0 (0)	0 (0)	0 (0)	0 (0)	0 (0)	1 (0.41)	0 (0)	0 (0)	0 (0)	0 (0)	0 (0)	1 (0.46)	0 (0)	0 (0)	0 (0)	0 (0)	0 (0)	0 (0)	0 (0)	0 (0)
RECQL5	NM_004259.6	17:73624440	c.2663C>T	p.Ser888Leu	0.1145	0.265	0.014	rs549355707	VUS	No Data	NP	NP	NP	T	B	P	PnFL	T	T	0.000199681	0.001	0	0	0	0				7.46653e-05	0 (0)	1 (0.33)	0 (0)	0 (0)	0 (0)	1 (0.39)	0 (0)	1 (0.36)	0 (0)	0 (0)	0 (0)	1 (0.43)	0 (0)	0 (0)	0 (0)	0 (0)	0 (0)	0 (0)	0 (0)	0 (0)
RECQL5	NM_004259.6	17:73624432	c.2671G>A	p.Glu891Lys	0.12325	0.241	0.005	rs758403193	VUS	No Data	NP	NP	NP	T	B	P	PnFN	T	T										8.29518e-06	0 (0)	0 (0)	1 (0.09)	0 (0)	0 (0)	0 (0)	0 (0)	0 (0)	0 (0)	0 (0)	0 (0)	0 (0)	0 (0)	0 (0)	1 (0.21)	0 (0)	0 (0)	0 (0)	0 (0)	0 (0)
RECQL5	NM_004259.6	17:73624375	c.2728G>A	p.Val910Ile	0.0995	0.2	0.01	rs189805934	VUS	No Data	NP	NP	NP	T	B	P	PnFN	T	T	0.000599042	0.002	0	0	0.001	0	7.99105e-05	0.000119019	0	9.12152e-05	0 (0)	1 (0.33)	0 (0)	0 (0)	0 (0)	0 (0)	0 (0)	1 (0.36)	0 (0)	0 (0)	0 (0)	0 (0)	0 (0)	0 (0)	0 (0)	0 (0)	0 (0)	0 (0)	0 (0)	0 (0)
RECQL5	NM_004259.6	17:73624353	c.2750A>C	p.Asn917Thr	0.0885	0.42	0.05	rs140565320	VUS	No Data	NP	NP	NP	T	B	P	PnFL	T	T	0.000998403	0.003	0	0.0014	0.001	0	0.00231852	0.00321505	0.000486618	0.00291069	0 (0)	3 (0.98)	3 (0.27)	0 (0)	0 (0)	0 (0)	0 (0)	3 (1.09)	3 (0.48)	0 (0)	0 (0)	0 (0)	0 (0)	0 (0)	0 (0)	0 (0)	0 (0)	0 (0)	0 (0)	0 (0)
RECQL5	NM_004259.6	17:73623750	c.2828G>A	p.Arg943His	0.503	0.483		rs200535477	VUS	No Data	NP	NP	NP	D	PD	DC	PFM	T	D	0.000399361	0.002	0	0	0	0	0.00306026	0.00436012	0.000469704	0.00784544	0 (0)	2 (0.66)	3 (0.28)	6 (0.92)	1 (0.74)	3 (1.16)	0 (0)	2 (0.73)	3 (0.48)	6 (1)	1 (0.89)	3 (1.3)	0 (0)	0 (0)	0 (0)	0 (0)	0 (0)	0 (0)	0 (0)	0 (0)
RECQL5	NM_004259.6	17:73623704	c.2874C>G	p.Ser958Arg	0.1085	0.201	0.052	rs200560792	VUS	No Data	NP	NP	NP	T	B	DC	PFM	T	T							0.000156863	0.000117786	0.000234742	0.000139215	0 (0)	0 (0)	0 (0)	1 (0.15)	0 (0)	0 (0)	0 (0)	0 (0)	0 (0)	1 (0.16)	0 (0)	0 (0)	0 (0)	0 (0)	0 (0)	0 (0)	0 (0)	0 (0)	0 (0)	0 (0)
RECQL5	NM_004259.6	17:73623557	c.2921G>A	p.Arg974Gln	0.11325	0.666	0.041	rs374012200	VUS	No Data	NP	NP	NP	T	B	DC	PFM	T	T							8.06452e-05	0.000119875	0	3.33067e-05	0 (0)	1 (0.33)	0 (0)	0 (0)	0 (0)	0 (0)	0 (0)	1 (0.36)	0 (0)	0 (0)	0 (0)	0 (0)	0 (0)	0 (0)	0 (0)	0 (0)	0 (0)	0 (0)	0 (0)	0 (0)
RECQL5	NM_004259.6	17:73623531	c.2947T>G	p.Trp983Gly	0.6855	0.614	0.309	rs768951440	VUS	No Data	NP	NP	NP	D	PD	DC	PFM	T	T										1.67252e-05	0 (0)	0 (0)	1 (0.09)	0 (0)	0 (0)	0 (0)	0 (0)	0 (0)	1 (0.16)	0 (0)	0 (0)	0 (0)	0 (0)	0 (0)	0 (0)	0 (0)	0 (0)	0 (0)	0 (0)	0 (0)
SMAD1	NM_005900.2	4:146461147	c.592A>G	p.Ser198Gly	0.3305	0.209	0.027		VUS	No Data	NP	NP	NP	T	B	DC	PnFL	D	T											0 (0)	0 (0)	0 (0)	1 (0.15)	0 (0)	0 (0)	0 (0)	0 (0)	0 (0)	1 (0.16)	0 (0)	0 (0)	0 (0)	0 (0)	0 (0)	0 (0)	0 (0)	0 (0)	0 (0)	0 (0)
SMAD1	NM_005900.2	4:146463761	c.686C>G	p.Pro229Arg	0.546	0.304	0.146		VUS	No Data	NP	NP	NP	T	B	DC	PFM	D	D											0 (0)	0 (0)	0 (0)	1 (0.15)	0 (0)	0 (0)	0 (0)	0 (0)	0 (0)	1 (0.16)	0 (0)	0 (0)	0 (0)	0 (0)	0 (0)	0 (0)	0 (0)	0 (0)	0 (0)	0 (0)
SMAD1	NM_005900.2	4:146467921	c.842A>G	p.Asn281Ser	0.46075	0.444	0.044	rs61748163	VUS	No Data	NP	NP	NP	T	B	DC	PnFN	D	D							0.000153775	0.000232558	0	0.000205931	1 (0.54)	1 (0.33)	0 (0)	1 (0.15)	0 (0)	0 (0)	1 (0.54)	1 (0.36)	0 (0)	1 (0.16)	0 (0)	0 (0)	0 (0)	0 (0)	0 (0)	0 (0)	0 (0)	0 (0)	0 (0)	0 (0)
SMAD1	NM_005900.2	4:146467944	c.865G>C	p.Ala289Pro	0.91775	0.84	0.176		VUS	No Data	NP	NP	NP	D	PD	DC	PFM	D	D											0 (0)	0 (0)	1 (0.09)	0 (0)	0 (0)	0 (0)	0 (0)	0 (0)	1 (0.16)	0 (0)	0 (0)	0 (0)	0 (0)	0 (0)	0 (0)	0 (0)	0 (0)	0 (0)	0 (0)	0 (0)
SMAD1	NM_005900.2	4:146474944	c.1006C>G	p.Leu336Val	0.8545	0.786	0.173	rs199965141	VUS	No Data	NP	NP	NP	D	pD	DC	PFM	D	D										9.07771e-05	1 (0.54)	0 (0)	0 (0)	0 (0)	0 (0)	0 (0)	1 (0.54)	0 (0)	0 (0)	0 (0)	0 (0)	0 (0)	0 (0)	0 (0)	0 (0)	0 (0)	0 (0)	0 (0)	0 (0)	0 (0)
SMAD2	NM_001003652.3	18:45374924	c.919A>G	p.Asn307Asp	0.6195	0.342	0.229		VUS	No Data	NP	NP	NP	T	PD	DC	PnFL	D	D											0 (0)	0 (0)	0 (0)	0 (0)	0 (0)	1 (0.39)	0 (0)	0 (0)	0 (0)	0 (0)	0 (0)	1 (0.43)	0 (0)	0 (0)	0 (0)	0 (0)	0 (0)	0 (0)	0 (0)	0 (0)
SMAD3	NM_005902.3	15:67358499	c.7T>A	p.Ser3Thr	0.513	0.327	0.47	rs761230207	VUS	No Data	NP	NP	NP	T	B	DC	PnFL	D	D										2.14565e-05	0 (0)	0 (0)	0 (0)	1 (0.16)	0 (0)	0 (0)	0 (0)	0 (0)	0 (0)	1 (0.17)	0 (0)	0 (0)	0 (0)	0 (0)	0 (0)	0 (0)	0 (0)	0 (0)	0 (0)	0 (0)
SMAD3	NM_005902.3	15:67457367	c.341A>G	p.Asn114Ser	0.32075	0.375	0.009	rs369221296	VUS	No Data	NP	NP	NP	T	B	DC	PnFN	T	T							7.69231e-05	0.000116306	0	2.47141e-05	0 (0)	0 (0)	0 (0)	0 (0)	0 (0)	1 (0.39)	0 (0)	0 (0)	0 (0)	0 (0)	0 (0)	1 (0.43)	0 (0)	0 (0)	0 (0)	0 (0)	0 (0)	0 (0)	0 (0)	0 (0)
SMAD3	NM_005902.3	15:67457417	c.391G>C	p.Glu131Gln	0.56425	0.714	0.232	rs750982529	VUS	No Data	NP	NP	NP	D	pD	DC	PFM	T	D										8.24185e-06	0 (0)	0 (0)	1 (0.09)	0 (0)	0 (0)	0 (0)	0 (0)	0 (0)	1 (0.16)	0 (0)	0 (0)	0 (0)	0 (0)	0 (0)	0 (0)	0 (0)	0 (0)	0 (0)	0 (0)	0 (0)
SMAD3	NM_005902.3	15:67462920	c.636G>A	p.Met212Ile	0.32925	0.349	0.133	rs202094530	VUS	No Data	NP	NP	NP	T	B	DC	PnFN	D	D										0.000165218	0 (0)	0 (0)	0 (0)	1 (0.15)	0 (0)	0 (0)	0 (0)	0 (0)	0 (0)	1 (0.16)	0 (0)	0 (0)	0 (0)	0 (0)	0 (0)	0 (0)	0 (0)	0 (0)	0 (0)	0 (0)
SMAD3	NM_005902.3	15:67462927	c.643G>A	p.Ala215Thr	0.3495	0.369	0.117		VUS	No Data	NP	NP	NP	T	B	DC	PnFN	D	D											0 (0)	1 (0.33)	0 (0)	0 (0)	0 (0)	0 (0)	0 (0)	1 (0.36)	0 (0)	0 (0)	0 (0)	0 (0)	0 (0)	0 (0)	0 (0)	0 (0)	0 (0)	0 (0)	0 (0)	0 (0)
SMAD4	NM_005359.5	18:48581153	c.457C>T	p.Pro153Ser	0.38925	0.256	0.153	rs751763157	VUS	No Data	NP	NP	NP	T	B	DC	PnFL	D	D										8.2916e-06	0 (0)	0 (0)	1 (0.09)	0 (0)	0 (0)	0 (0)	0 (0)	0 (0)	0 (0)	0 (0)	0 (0)	0 (0)	0 (0)	0 (0)	1 (0.21)	0 (0)	0 (0)	0 (0)	0 (0)	0 (0)
SMAD4	NM_005359.5	18:48581162	c.466A>T	p.Met156Leu	0.44	0.274	0.161	rs534355764	VUS	No Data	NP	NP	NP	T	B	DC	PnFN	D	T	0.000199681	0	0.0008	0	0	0				8.25069e-06	0 (0)	0 (0)	1 (0.09)	0 (0)	0 (0)	0 (0)	0 (0)	0 (0)	0 (0)	0 (0)	0 (0)	0 (0)	0 (0)	0 (0)	1 (0.21)	0 (0)	0 (0)	0 (0)	0 (0)	0 (0)
SMAD4	NM_005359.5	18:48581261	c.565C>T	p.Arg189Cys	0.26875	0.328	0.043	rs140743238	VUS	ClinVar- conflicting	NP	Conflicting interpretations of pathogenicity, not provided (1 star, criteria provided, conflicting interpretations: GeneDx, Ambry, and Biesecker Lab (ClinSeq)- VUS; Invitae- likely benign; ITMI- not provided)	NP	T	B	DC	PnFN	T	T	0.000998403	0	0.0038	0	0	0	0.00153775	0	0.00453926	0.000362408	0 (0)	0 (0)	0 (0)	1 (0.15)	0 (0)	0 (0)	0 (0)	0 (0)	0 (0)	0 (0)	0 (0)	0 (0)	0 (0)	0 (0)	0 (0)	1 (1.92)	0 (0)	0 (0)	0 (0)	0 (0)
SMAD4	NM_005359.5	18:48591943	c.1106A>G	p.Asn369Ser	0.83175	0.885	0.516	rs139569694	VUS	GC eval	NP	Uncertain significance (1 star, criteria provided, single submitter- Ambry)	NP	D	PD	DC	PFM	D	D							7.68876e-05	0	0.000226963	2.47251e-05	0 (0)	0 (0)	0 (0)	1 (0.15)	0 (0)	0 (0)	0 (0)	0 (0)	0 (0)	1 (0.16)	0 (0)	0 (0)	0 (0)	0 (0)	0 (0)	0 (0)	0 (0)	0 (0)	0 (0)	0 (0)
SMAD4	NM_005359.5	18:48593466	c.1217C>T	p.Ala406Val	0.94	0.727	0.566		VUS	No Data	NP	NP	NP	D	PD	DC	PFM	D	D											0 (0)	1 (0.33)	0 (0)	0 (0)	0 (0)	0 (0)	0 (0)	0 (0)	0 (0)	0 (0)	0 (0)	0 (0)	0 (0)	1 (3.33)	0 (0)	0 (0)	0 (0)	0 (0)	0 (0)	1 (25)
SMAD4	NM_005359.5	18:48604751	c.1573A>G	p.Ile525Val	0.51775	0.645	0.351	rs149755320	VUS	ClinVar- conflicting	NP	Conflicting interpretations of pathogenicity (1 star, criteria provided, conflicting interpretations: GeneDx and Biesecker Lab (ClinSeq)- VUS; Ambry, Invitae, U of WA- likely benign)	DM - GASTROINTESTINAL POLYPOSIS	T	B	DC	PnFL	D	D							0.000845763	0.00116279	0.000226963	0.000700234	2 (1.08)	0 (0)	0 (0)	1 (0.15)	0 (0)	0 (0)	2 (1.09)	0 (0)	0 (0)	1 (0.16)	0 (0)	0 (0)	0 (0)	0 (0)	0 (0)	0 (0)	0 (0)	0 (0)	0 (0)	0 (0)
STK11	NM_000455.4	19:1206943	c.31A>G	p.Met11Val	0.1425	0.42	0.004	rs753834428	VUS	ClinVar- 2 stars	NP	Uncertain (Mar 17, 2016), 2 stars	NP	T	B	P	PnFN	T	T										2.06254e-05	0 (0)	1 (0.33)	0 (0)	0 (0)	0 (0)	0 (0)	0 (0)	1 (0.36)	0 (0)	0 (0)	0 (0)	0 (0)	0 (0)	0 (0)	0 (0)	0 (0)	0 (0)	0 (0)	0 (0)	0 (0)
STK11	NM_000455.4	19:1220466	c.559G>A	p.Gly187Ser	0.23175	0.31	0.019	rs587782032	VUS	ClinVar- 2 stars	NP	Uncertain significance (2 star VUS)	NP	T	B	P	PnFN	D	T										2.69745e-05	0 (0)	0 (0)	1 (0.09)	0 (0)	0 (0)	0 (0)	0 (0)	0 (0)	1 (0.16)	0 (0)	0 (0)	0 (0)	0 (0)	0 (0)	0 (0)	0 (0)	0 (0)	0 (0)	0 (0)	0 (0)
STK11	NM_000455.4	19:1220595	c.613G>A	p.Ala205Thr	0.20525	0.27	0.182	rs730881981	VUS	ClinVar- 2 stars	NP	Uncertain significance (2 star VUS)	NP	T	B	DC	PnFL	T	T										2.0674e-05	0 (0)	0 (0)	1 (0.09)	0 (0)	0 (0)	0 (0)	0 (0)	0 (0)	1 (0.16)	0 (0)	0 (0)	0 (0)	0 (0)	0 (0)	0 (0)	0 (0)	0 (0)	0 (0)	0 (0)	0 (0)
STK11	NM_000455.4	19:1221979	c.894C>A	p.Phe298Leu	0.27125	0.413	0.084	rs199681533	VUS	GC eval	NP	Conflicting interpretations of pathogenicity (1 star, 2 VUS, 1 likely benign)	NP	T	B	DC	PnFN	T	T	0.000798722	0	0.003	0	0	0	0.000498256	0	0.00153689	0.00017618	0 (0)	0 (0)	2 (0.18)	0 (0)	0 (0)	0 (0)	0 (0)	0 (0)	0 (0)	0 (0)	0 (0)	0 (0)	0 (0)	0 (0)	2 (0.43)	0 (0)	0 (0)	0 (0)	0 (0)	0 (0)
STK11	NM_000455.4	19:1223125	c.1062C>G	p.Phe354Leu	0.19475	0.698		rs59912467	VUS	No Data	NP	NP	NP	T	B	DCA	PnFL	T	T	0.0111821	0.001	0.0008	0	0.0041	0.0496	0.00382156	0.00528169	0.0009298	0.00575723	4 (2.15)	2 (0.65)	6 (0.55)	2 (0.3)	0 (0)	1 (0.78)	3 (1.63)	2 (0.72)	5 (0.79)	1 (0.16)	0 (0)	0 (0)	1 (50)	0 (0)	1 (0.21)	1 (1.92)	0 (0)	1 (7.14)	0 (0)	0 (0)
STK11	NM_000455.4	19:1226555	c.1211C>T	p.Ser404Phe	0.08275	0.181	0.285	rs200078204	Likely not pathogenic	GC eval	NP	Likely benign (2 stars)	DM - PEUTZ-JEGHERS SYNDROME	D	B	P	PnFL	T	T	0.000399361	0.002	0	0	0	0	0.000415559	0.000610948	0	0.000928074	0 (0)	0 (0)	0 (0)	1 (0.15)	0 (0)	0 (0)	0 (0)	0 (0)	0 (0)	1 (0.16)	0 (0)	0 (0)	0 (0)	0 (0)	0 (0)	0 (0)	0 (0)	0 (0)	0 (0)	0 (0)
STK11	NM_000455.4	19:1226602	c.1258G>T	p.Ala420Ser	0.1175	0.402	0.018		VUS	No Data	NP	NP	NP	T	B	P	PnFL	T	T										0	0 (0)	0 (0)	0 (0)	1 (0.15)	0 (0)	0 (0)	0 (0)	0 (0)	0 (0)	1 (0.16)	0 (0)	0 (0)	0 (0)	0 (0)	0 (0)	0 (0)	0 (0)	0 (0)	0 (0)	0 (0)
STK11IP	XM_005246262.1	2:220462885	c.44G>A	p.Gly15Glu	0.15675	0.458	0.017	rs779325285	VUS	No Data	NP	NP	NP	T	PD	DC	PnFL	T	T										2.97513e-05	0 (0)	1 (0.33)	0 (0)	0 (0)	0 (0)	0 (0)	0 (0)	1 (0.36)	0 (0)	0 (0)	0 (0)	0 (0)	0 (0)	0 (0)	0 (0)	0 (0)	0 (0)	0 (0)	0 (0)	0 (0)
STK11IP	XM_005246262.1	2:220466109	c.214A>G	p.Ile72Val	0.0705	0.445	0.008	rs746408127	VUS	No Data	NP	NP	NP	T	pD	DC	PnFL	T	T										2.48538e-05	0 (0)	0 (0)	1 (0.09)	0 (0)	0 (0)	0 (0)	0 (0)	0 (0)	1 (0.16)	0 (0)	0 (0)	0 (0)	0 (0)	0 (0)	0 (0)	0 (0)	0 (0)	0 (0)	0 (0)	0 (0)
STK11IP	XM_005246262.1	2:220466399	c.304A>G	p.Ile102Val	0.084	0.386	0.003	rs200836374	VUS	No Data	NP	NP	NP	T	B	DC	PnFN	T	T	0.000399361	0	0.0015	0	0	0	8.35701e-05	0	0.00026738	0.000161051	0 (0)	0 (0)	1 (0.09)	0 (0)	0 (0)	0 (0)	0 (0)	0 (0)	0 (0)	0 (0)	0 (0)	0 (0)	0 (0)	0 (0)	1 (0.21)	0 (0)	0 (0)	0 (0)	0 (0)	0 (0)
STK11IP	XM_005246262.1	2:220466427	c.332G>A	p.Arg111Gln	0.096	0.522	0.017	rs776580233	VUS	No Data	NP	NP	NP	D	pD	DC	PnFL	T	T										3.45459e-05	0 (0)	0 (0)	1 (0.09)	0 (0)	0 (0)	0 (0)	0 (0)	0 (0)	0 (0)	0 (0)	0 (0)	0 (0)	0 (0)	0 (0)	1 (0.21)	0 (0)	0 (0)	0 (0)	0 (0)	0 (0)
STK11IP	XM_005246262.1	2:220466716	c.349G>A	p.Gly117Ser	0.06375	0.322	0.004	rs183764781	VUS	No Data	NP	NP	NP	T	B	P	PnFN	T	T	0.00139776	0	0.0053	0	0	0	0.000733616	0	0.00227388	0.000422849	0 (0)	0 (0)	1 (0.09)	0 (0)	0 (0)	0 (0)	0 (0)	0 (0)	0 (0)	0 (0)	0 (0)	0 (0)	0 (0)	0 (0)	1 (0.21)	0 (0)	0 (0)	0 (0)	0 (0)	0 (0)
STK11IP	XM_005246262.1	2:220470369	c.658C>T	p.Arg220Cys	0.02075	0.584	0.008	rs201840323	VUS	No Data	NP	NP	NP	T	B	DC	PnFL	T	T							0.000251172	0.000366569	0	0.000265628	0 (0)	0 (0)	1 (0.09)	0 (0)	0 (0)	0 (0)	0 (0)	0 (0)	1 (0.16)	0 (0)	0 (0)	0 (0)	0 (0)	0 (0)	0 (0)	0 (0)	0 (0)	0 (0)	0 (0)	0 (0)
STK11IP	XM_005246262.1	2:220470710	c.778G>A	p.Asp260Asn	0.2915	0.607	0.031	rs149218768	VUS	No Data	NP	NP	NP	D	PD	DC	PnFL	T	T	0.00139776	0.003	0.0008	0.0014	0.002	0	0.00303644	0.00445591	0.000231696	0.00527517	1 (0.54)	0 (0)	5 (0.46)	2 (0.3)	1 (0.74)	0 (0)	1 (0.54)	0 (0)	4 (0.63)	2 (0.33)	1 (0.89)	0 (0)	0 (0)	0 (0)	1 (0.21)	0 (0)	0 (0)	0 (0)	0 (0)	0 (0)
STK11IP	XM_005246262.1	2:220471008	c.941C>T	p.Thr314Ile	0.10125	0.421	0.01		VUS	No Data	NP	NP	NP	T	B	P	PnFL	T	T											0 (0)	0 (0)	0 (0)	1 (0.15)	0 (0)	0 (0)	0 (0)	0 (0)	0 (0)	1 (0.16)	0 (0)	0 (0)	0 (0)	0 (0)	0 (0)	0 (0)	0 (0)	0 (0)	0 (0)	0 (0)
STK11IP	XM_005246262.1	2:220472813	c.1264T>G	p.Phe422Val	0.32525	0.406	0.041	rs200019076	VUS	No Data	NP	NP	NP	D	PD	DC	PFM	T	T							0.000564516	0.000837321	0	0.000378215	0 (0)	1 (0.33)	0 (0)	0 (0)	0 (0)	0 (0)	0 (0)	1 (0.36)	0 (0)	0 (0)	0 (0)	0 (0)	0 (0)	0 (0)	0 (0)	0 (0)	0 (0)	0 (0)	0 (0)	0 (0)
STK11IP	XM_005246262.1	2:220472831	c.1282C>T	p.Arg428Cys	0.0465	0.442	0.005	rs78461888	VUS	No Data	NP	NP	NP	T	B	P	PnFN	T	T	0.000998403	0	0	0	0.001	0.004				0.000713434	0 (0)	1 (0.33)	1 (0.09)	0 (0)	0 (0)	0 (0)	0 (0)	0 (0)	0 (0)	0 (0)	0 (0)	0 (0)	0 (0)	1 (3.33)	1 (0.21)	0 (0)	0 (0)	0 (0)	0 (0)	0 (0)
STK11IP	XM_005246262.1	2:220472932	c.1383G>C	p.Gln461His	0.0755	0.129	0.005	rs750314855	VUS	No Data	NP	NP	NP	T	B	P	PnFN	T	T										5.91446e-05	0 (0)	0 (0)	0 (0)	1 (0.15)	0 (0)	0 (0)	0 (0)	0 (0)	0 (0)	1 (0.16)	0 (0)	0 (0)	0 (0)	0 (0)	0 (0)	0 (0)	0 (0)	0 (0)	0 (0)	0 (0)
STK11IP	XM_005246262.1	2:220473029	c.1480C>T	p.Pro494Ser	0.029	0.275	0.004	rs201924740	VUS	No Data	NP	NP	NP	T	B	P	PnFN	T	T	0.000199681	0	0.0008	0	0	0	0.000644019	0	0.00196754	0.000147322	0 (0)	0 (0)	2 (0.18)	0 (0)	0 (0)	0 (0)	0 (0)	0 (0)	0 (0)	0 (0)	0 (0)	0 (0)	0 (0)	0 (0)	2 (0.43)	0 (0)	0 (0)	0 (0)	0 (0)	0 (0)
STK11IP	XM_005246262.1	2:220473038	c.1489G>C	p.Glu497Gln	0.02475	0.168	0.002	rs768877790	VUS	No Data	NP	NP	NP	T	pD	P	PnFN	T	T										5.35762e-05	0 (0)	1 (0.33)	0 (0)	0 (0)	0 (0)	0 (0)	0 (0)	1 (0.36)	0 (0)	0 (0)	0 (0)	0 (0)	0 (0)	0 (0)	0 (0)	0 (0)	0 (0)	0 (0)	0 (0)	0 (0)
STK11IP	XM_005246262.1	2:220473316	c.1615C>T	p.Arg539Cys	0.07875	0.383	0.018	rs770696759	VUS	No Data	NP	NP	NP	D	PD	P	PFM	T	T										1.79346e-05	1 (0.54)	0 (0)	0 (0)	0 (0)	0 (0)	0 (0)	1 (0.54)	0 (0)	0 (0)	0 (0)	0 (0)	0 (0)	0 (0)	0 (0)	0 (0)	0 (0)	0 (0)	0 (0)	0 (0)	0 (0)
STK11IP	XM_005246262.1	2:220473834	c.1825C>T	p.Pro609Ser	0.0355	0.22	0.005		VUS	No Data	NP	NP	NP	T	B	P	PnFL	T	T											0 (0)	0 (0)	0 (0)	1 (0.15)	0 (0)	0 (0)	0 (0)	0 (0)	0 (0)	1 (0.16)	0 (0)	0 (0)	0 (0)	0 (0)	0 (0)	0 (0)	0 (0)	0 (0)	0 (0)	0 (0)
STK11IP	XM_005246262.1	2:220473844	c.1835C>G	p.Pro612Arg	0.23375	0.504	0.035		VUS	No Data	NP	NP	NP	D	PD	DC	PFM	T	T											0 (0)	0 (0)	0 (0)	1 (0.15)	0 (0)	0 (0)	0 (0)	0 (0)	0 (0)	1 (0.16)	0 (0)	0 (0)	0 (0)	0 (0)	0 (0)	0 (0)	0 (0)	0 (0)	0 (0)	0 (0)
STK11IP	XM_005246262.1	2:220473882	c.1873C>T	p.Arg625Trp	0.2165	0.641		rs150279473	VUS	No Data	NP	NP	NP	D	PD	DC	PFM	T	T	0.00119808	0.002	0	0	0.0031	0.001	0.000160026	0.000238436	0	0.002257	0 (0)	1 (0.33)	0 (0)	0 (0)	0 (0)	1 (0.39)	0 (0)	0 (0)	0 (0)	0 (0)	0 (0)	0 (0)	0 (0)	1 (3.33)	0 (0)	0 (0)	0 (0)	1 (3.57)	0 (0)	0 (0)
STK11IP	XM_005246262.1	2:220474124	c.1966C>T	p.Arg656Trp	0.05975	0.343	0.01	rs138178069	VUS	No Data	NP	NP	NP	T	pD	P	PnFN	T	T	0.00139776	0.002	0	0.0014	0.0041	0	0.000321079	0.000476644	0	0.000991125	0 (0)	0 (0)	1 (0.09)	1 (0.15)	0 (0)	1 (0.39)	0 (0)	0 (0)	1 (0.16)	0 (0)	0 (0)	1 (0.43)	0 (0)	0 (0)	0 (0)	1 (1.92)	0 (0)	0 (0)	0 (0)	0 (0)
STK11IP	XM_005246262.1	2:220474173	c.2015G>A	p.Cys672Tyr	0.40775	0.758	0.016	rs149600925	VUS	No Data	NP	NP	NP	D	PD	DC	PFM	T	T	0.00259585	0.001	0.0091	0	0	0	0.00144695	0.000118963	0.00421418	0.00092647	0 (0)	0 (0)	1 (0.09)	0 (0)	0 (0)	0 (0)	0 (0)	0 (0)	0 (0)	0 (0)	0 (0)	0 (0)	0 (0)	0 (0)	1 (0.21)	0 (0)	0 (0)	0 (0)	0 (0)	0 (0)
STK11IP	XM_005246262.1	2:220474182	c.2024G>C	p.Cys675Ser	0.33575	0.768	0.023		VUS	No Data	NP	NP	NP	D	PD	DC	PFM	T	T											1 (0.54)	0 (0)	0 (0)	0 (0)	0 (0)	0 (0)	1 (0.54)	0 (0)	0 (0)	0 (0)	0 (0)	0 (0)	0 (0)	0 (0)	0 (0)	0 (0)	0 (0)	0 (0)	0 (0)	0 (0)
STK11IP	XM_005246262.1	2:220476343	c.2122C>T	p.Pro708Ser	0.1875	0.46	0.013	rs373066544	VUS	No Data	NP	NP	NP	T	PD	DC	PnFL	T	T							7.94029e-05	0	0.000239234	7.52659e-05	0 (0)	0 (0)	1 (0.09)	0 (0)	0 (0)	0 (0)	0 (0)	0 (0)	0 (0)	0 (0)	0 (0)	0 (0)	0 (0)	0 (0)	1 (0.21)	0 (0)	0 (0)	0 (0)	0 (0)	0 (0)
STK11IP	XM_005246262.1	2:220476407	c.2186G>A	p.Arg729Gln	0.01175	0.235	0.002	rs199829451	VUS	No Data	NP	NP	NP	T	B	P	PnFN	T	T	0.000399361	0	0.0015	0	0	0	0.00191601	0.000119389	0.00554217	0.00047627	0 (0)	0 (0)	3 (0.27)	0 (0)	0 (0)	1 (0.39)	0 (0)	0 (0)	0 (0)	0 (0)	0 (0)	0 (0)	0 (0)	0 (0)	3 (0.64)	0 (0)	0 (0)	1 (3.57)	0 (0)	0 (0)
STK11IP	XM_005246262.1	2:220476533	c.2312A>G	p.His771Arg	0.02475	0.197	0.003	rs201356919	VUS	No Data	NP	NP	NP	T	B	P	PnFN	T	T							0.000711913	0	0.00214797	0.000137989	0 (0)	0 (0)	2 (0.18)	0 (0)	0 (0)	0 (0)	0 (0)	0 (0)	0 (0)	0 (0)	0 (0)	0 (0)	0 (0)	0 (0)	2 (0.43)	0 (0)	0 (0)	0 (0)	0 (0)	0 (0)
STK11IP	XM_005246262.1	2:220476550	c.2329A>C	p.Ser777Arg	0.07425	0.31	0.018		VUS	No Data	NP	NP	NP	D	pD	DC	PFM	T	T										1.06051e-05	0 (0)	0 (0)	1 (0.09)	0 (0)	0 (0)	0 (0)	0 (0)	0 (0)	0 (0)	0 (0)	0 (0)	0 (0)	0 (0)	0 (0)	1 (0.21)	0 (0)	0 (0)	0 (0)	0 (0)	0 (0)
STK11IP	XM_005246262.1	2:220476556	c.2335C>T	p.Pro779Ser	0.00375	0.196		rs199715487	VUS	No Data	NP	NP	NP	T	B	P	PnFN	T	T										9.85351e-05	0 (0)	1 (0.33)	0 (0)	0 (0)	0 (0)	0 (0)	0 (0)	1 (0.36)	0 (0)	0 (0)	0 (0)	0 (0)	0 (0)	0 (0)	0 (0)	0 (0)	0 (0)	0 (0)	0 (0)	0 (0)
STK11IP	XM_005246262.1	2:220476703	c.2362G>A	p.Val788Met	0.2115	0.588	0.018	rs753641040	VUS	No Data	NP	NP	NP	D	PD	DC	PFM	T	T										4.81974e-05	0 (0)	1 (0.33)	0 (0)	0 (0)	0 (0)	0 (0)	0 (0)	1 (0.36)	0 (0)	0 (0)	0 (0)	0 (0)	0 (0)	0 (0)	0 (0)	0 (0)	0 (0)	0 (0)	0 (0)	0 (0)
STK11IP	XM_005246262.1	2:220476719	c.2378G>A	p.Arg793Gln	0.1335	0.351	0.009	rs757266751	VUS	No Data	NP	NP	NP	T	PD	P	PnFL	T	T										2.98507e-05	0 (0)	0 (0)	1 (0.09)	0 (0)	0 (0)	0 (0)	0 (0)	0 (0)	0 (0)	0 (0)	0 (0)	0 (0)	0 (0)	0 (0)	1 (0.21)	0 (0)	0 (0)	0 (0)	0 (0)	0 (0)
STK11IP	XM_005246262.1	2:220476745	c.2404A>G	p.Ser802Gly	0.02075	0.31	0.006	rs369762223	VUS	No Data	NP	NP	NP	T	B	P	PnFN	T	T							7.7918e-05	0	0.000231803	1.46864e-05	0 (0)	0 (0)	2 (0.18)	0 (0)	0 (0)	0 (0)	0 (0)	0 (0)	0 (0)	0 (0)	0 (0)	0 (0)	0 (0)	0 (0)	2 (0.43)	0 (0)	0 (0)	0 (0)	0 (0)	0 (0)
STK11IP	XM_005246262.1	2:220478577	c.2641G>A	p.Ala881Thr	0.045	0.365	0.01	rs371739145	VUS	No Data	NP	NP	NP	T	B	P	PnFL	T	T							0.000245821	0.00036162	0	0.000282346	0 (0)	0 (0)	1 (0.09)	0 (0)	0 (0)	0 (0)	0 (0)	0 (0)	1 (0.16)	0 (0)	0 (0)	0 (0)	0 (0)	0 (0)	0 (0)	0 (0)	0 (0)	0 (0)	0 (0)	0 (0)
STK11IP	XM_005246262.1	2:220479251	c.2852G>A	p.Arg951Gln	0.096	0.55	0.007	rs143777035	VUS	No Data	NP	NP	NP	T	B	P	PFM	T	T	0.00199681	0	0.0068	0	0	0.001	0.00242561	0.00023912	0.00699301	0.000777436	0 (0)	0 (0)	4 (0.36)	0 (0)	0 (0)	0 (0)	0 (0)	0 (0)	0 (0)	0 (0)	0 (0)	0 (0)	0 (0)	0 (0)	4 (0.86)	0 (0)	0 (0)	0 (0)	0 (0)	0 (0)
STK11IP	XM_005246262.1	2:220479894	c.2948C>A	p.Pro983Gln	0.073	0.185	0.003	rs111452619	VUS	No Data	NP	NP	NP	T	B	P	PnFN	T	T	0.000399361	0.001	0	0.0014	0	0	0.00292984	0.00384436	0.00113999	0.00334599	0 (0)	2 (0.65)	5 (0.46)	3 (0.45)	1 (0.74)	0 (0)	0 (0)	2 (0.72)	5 (0.79)	3 (0.49)	1 (0.89)	0 (0)	0 (0)	0 (0)	0 (0)	0 (0)	0 (0)	0 (0)	0 (0)	0 (0)
STK11IP	XM_005246262.1	2:220479926	c.2980G>A	p.Glu994Lys	0.12725	0.146	0.014		VUS	No Data	NP	NP	NP	D	PD	P	PFM	T	T											0 (0)	0 (0)	1 (0.09)	0 (0)	0 (0)	0 (0)	0 (0)	0 (0)	1 (0.16)	0 (0)	0 (0)	0 (0)	0 (0)	0 (0)	0 (0)	0 (0)	0 (0)	0 (0)	0 (0)	0 (0)
STK11IP	XM_005246262.1	2:220479951	c.3005C>T	p.Ser1002Leu	0.0045	0.204	0.004	rs200145952	VUS	No Data	NP	NP	NP	T	B	P	PnFN	T	T							0.000157159	0.000235738	0	0.000118511	0 (0)	0 (0)	1 (0.09)	0 (0)	0 (0)	0 (0)	0 (0)	0 (0)	1 (0.16)	0 (0)	0 (0)	0 (0)	0 (0)	0 (0)	0 (0)	0 (0)	0 (0)	0 (0)	0 (0)	0 (0)
STK11IP	XM_005246262.1	2:220480010	c.3064G>A	p.Val1022Met	0.1155	0.339	0.013	rs369390904	VUS	No Data	NP	NP	NP	D	PD	P	PFM	T	T							7.9277e-05	0.000118287	0	2.08338e-05	0 (0)	0 (0)	1 (0.09)	0 (0)	0 (0)	0 (0)	0 (0)	0 (0)	0 (0)	0 (0)	0 (0)	0 (0)	0 (0)	0 (0)	1 (0.21)	0 (0)	0 (0)	0 (0)	0 (0)	0 (0)
STK11IP	XM_005246262.1	2:220480802	c.3154G>A	p.Val1052Met	0.05925	0.362	0.008	rs750610406	VUS	No Data	NP	NP	NP	T	B	P	PnFL	T	T										3.35531e-05	0 (0)	0 (0)	0 (0)	1 (0.15)	0 (0)	0 (0)	0 (0)	0 (0)	0 (0)	1 (0.16)	0 (0)	0 (0)	0 (0)	0 (0)	0 (0)	0 (0)	0 (0)	0 (0)	0 (0)	0 (0)
TGFB1	NM_000660.4	19:41858864	c.86G>C	p.Gly29Ala	0.02325	0.574	0.014		VUS	GC eval	NP	NP	NP	T	B	DC	PnFN	T	T										6.035e-05	0 (0)	0 (0)	1 (0.09)	0 (0)	0 (0)	0 (0)	0 (0)	0 (0)	1 (0.16)	0 (0)	0 (0)	0 (0)	0 (0)	0 (0)	0 (0)	0 (0)	0 (0)	0 (0)	0 (0)	0 (0)
TGFB1	NM_000660.4	19:41850733	c.553C>T	p.Arg185Trp	0.465	0.673	0.131	rs201055697	VUS	No Data	NP	NP	NP	D	PD	DC	PFM	T	D							0.000384438	0.000581395	0	0.000157778	0 (0)	1 (0.33)	0 (0)	0 (0)	0 (0)	0 (0)	0 (0)	1 (0.36)	0 (0)	0 (0)	0 (0)	0 (0)	0 (0)	0 (0)	0 (0)	0 (0)	0 (0)	0 (0)	0 (0)	0 (0)
TGFB1	NM_000660.4	19:41850682	c.604G>A	p.Gly202Arg	0.201	0.532	0.029	rs151105395	VUS	No Data	NP	NP	NP	T	B	P	PnFL	T	T	0.000199681	0	0.0008	0	0	0	0.000230663	0.000116279	0.000453926	5.27992e-05	0 (0)	0 (0)	1 (0.09)	0 (0)	0 (0)	0 (0)	0 (0)	0 (0)	0 (0)	0 (0)	0 (0)	0 (0)	0 (0)	0 (0)	1 (0.21)	0 (0)	0 (0)	0 (0)	0 (0)	0 (0)
TGFB1	NM_000660.4	19:41847884	c.764G>A	p.Arg255Gln	0.226	0.465	0.008	rs149900977	VUS	No Data	NP	NP	NP	T	B	P	PnFN	T	T							0.00030755	0.000465116	0	2.48678e-05	0 (0)	0 (0)	1 (0.09)	0 (0)	0 (0)	0 (0)	0 (0)	0 (0)	1 (0.16)	0 (0)	0 (0)	0 (0)	0 (0)	0 (0)	0 (0)	0 (0)	0 (0)	0 (0)	0 (0)	0 (0)
TGFB1	NM_000660.4	19:41847860	c.788C>T	p.Thr263Ile	0.1255	0.403		rs1800472	VUS	No Data	NP	NP	NP	T	B	DC	PnFN	T	T	0.0107827	0.0318	0	0.0159	0.0112	0	0.020529	0.0290698	0.00385837	0.0246101	5 (2.69)	6 (1.96)	25 (2.28)	17 (2.55)	3 (2.21)	5 (1.94)	5 (2.72)	6 (2.17)	23 (3.65)	16 (2.61)	3 (2.68)	5 (2.17)	0 (0)	0 (0)	2 (0.43)	1 (1.92)	0 (0)	0 (0)	0 (0)	0 (0)
TGFB1	NM_000660.4	19:41838160	c.887G>A	p.Arg296Gln	0.707	0.681	0.136	rs200164212	VUS	No Data	NP	NP	NP	D	PD	DC	PnFL	D	D	0.000199681	0.001	0	0	0	0	0.000384438	0.000581395	0	0.000386256	1 (0.54)	0 (0)	0 (0)	0 (0)	0 (0)	0 (0)	1 (0.54)	0 (0)	0 (0)	0 (0)	0 (0)	0 (0)	0 (0)	0 (0)	0 (0)	0 (0)	0 (0)	0 (0)	0 (0)	0 (0)
TGFBR1	NM_004612.2	9:101894862	c.415A>G	p.Ile139Val	0.07825	0.16	0.012	rs148176750	VUS	GC eval	NP	Uncertain significance(Last reviewed: Mar 20, 2008) (2 stars)	DM? - MARFAN-LIKE SYNDROME	T	B	DC	PnFN	T	T							0.000153775	0.000232558	0	0.000197782	0 (0)	0 (0)	0 (0)	0 (0)	0 (0)	1 (0.39)	0 (0)	0 (0)	0 (0)	0 (0)	0 (0)	1 (0.43)	0 (0)	0 (0)	0 (0)	0 (0)	0 (0)	0 (0)	0 (0)	0 (0)
TGFBR1	NM_004612.2	9:101894904	c.457G>A	p.Val153Ile	0.053	0.195	0.008	rs56014374	VUS	No Data	NP	NP	NP	T	B	DC	PnFN	T	T	0.000399361	0.002	0	0	0	0	0.00138398	0.00186047	0.000453926	0.00110408	1 (0.54)	0 (0)	0 (0)	1 (0.15)	0 (0)	0 (0)	1 (0.54)	0 (0)	0 (0)	1 (0.16)	0 (0)	0 (0)	0 (0)	0 (0)	0 (0)	0 (0)	0 (0)	0 (0)	0 (0)	0 (0)
TGFBR1	NM_004612.2	9:101911508	c.1433A>G	p.Asn478Ser	0.704	0.83	0.116	rs141259922	VUS	GC eval	NP	Uncertain significance(Last reviewed: Jun 10, 2015) (2 stars)	DM - LOEYS-DIETZ AORTIC ANEURYSM SYNDROME	T	B	DC	PnFL	D	D							0.000461326	0.000697674	0	0.000282592	0 (0)	0 (0)	1 (0.09)	1 (0.15)	0 (0)	1 (0.39)	0 (0)	0 (0)	1 (0.16)	1 (0.16)	0 (0)	1 (0.43)	0 (0)	0 (0)	0 (0)	0 (0)	0 (0)	0 (0)	0 (0)	0 (0)
TGFBR2	NM_001024847.2	3:30664714	c.118G>A	p.Asp40Asn	0.19475	0.257		rs61732532	VUS	GC eval	NP	Uncertain significance(Last reviewed: Aug 15, 2011) (1 star, criteria provided, single submitter, Partners Healthcare)	NP	T	B	P	PnFN	D	T	0.00119808	0.005	0.0008	0	0	0	0.00215385	0.003141	0.000227066	0.0016215	0 (0)	0 (0)	2 (0.18)	1 (0.15)	0 (0)	0 (0)	0 (0)	0 (0)	2 (0.32)	1 (0.16)	0 (0)	0 (0)	0 (0)	0 (0)	0 (0)	0 (0)	0 (0)	0 (0)	0 (0)	0 (0)
TGFBR2	NM_001024847.2	3:30664718	c.122A>G	p.Glu41Gly	0.09675	0.261	0.069	rs146823197	VUS	No Data	NP	NP	NP	T	B	P	PnFN	D	T							7.69231e-05	0	0.000227066	8.7321e-06	0 (0)	0 (0)	1 (0.09)	0 (0)	0 (0)	0 (0)	0 (0)	0 (0)	0 (0)	0 (0)	0 (0)	0 (0)	0 (0)	0 (0)	1 (0.21)	0 (0)	0 (0)	0 (0)	0 (0)	0 (0)
TGFBR2	NM_001024847.2	3:30664732	c.136A>C	p.Ser46Arg	0.09475	0.284	0.153	rs200111443	VUS	No Data	NP	NP	NP	T	B	P	PnFN	D	T	0.00119808	0	0	0	0	0.006				0.000160086	0 (0)	0 (0)	1 (0.09)	0 (0)	0 (0)	0 (0)	0 (0)	0 (0)	0 (0)	0 (0)	0 (0)	0 (0)	0 (0)	0 (0)	1 (0.21)	0 (0)	0 (0)	0 (0)	0 (0)	0 (0)
TGFBR2	NM_001024847.2	3:30686250	c.181A>G	p.Met61Val	0.252	0.258	0.059	rs17025864	VUS	No Data	NP	NP	NP	T	B	P	PnFN	D	T	0.000199681	0	0.0008	0	0	0	0.000922651	0	0.00272356	0.000209104	0 (0)	0 (0)	2 (0.18)	0 (0)	0 (0)	0 (0)	0 (0)	0 (0)	0 (0)	0 (0)	0 (0)	0 (0)	0 (0)	0 (0)	2 (0.43)	0 (0)	0 (0)	0 (0)	0 (0)	0 (0)
TGFBR2	NM_001024847.2	3:30686304	c.235T>C	p.Cys79Arg	0.94275	0.935	0.469		VUS	No Data	NP	NP	NP	D	PD	DC	PFM	D	D											0 (0)	0 (0)	0 (0)	1 (0.15)	0 (0)	0 (0)	0 (0)	0 (0)	0 (0)	1 (0.16)	0 (0)	0 (0)	0 (0)	0 (0)	0 (0)	0 (0)	0 (0)	0 (0)	0 (0)	0 (0)
TGFBR2	NM_001024847.2	3:30713180	c.580G>C	p.Gly194Arg	0.2345	0.762	0.029	rs759362407	VUS	No Data	NP	NP	NP	D	B	P	PnFN	T	T										8.24063e-06	0 (0)	1 (0.33)	0 (0)	0 (0)	0 (0)	0 (0)	0 (0)	1 (0.36)	0 (0)	0 (0)	0 (0)	0 (0)	0 (0)	0 (0)	0 (0)	0 (0)	0 (0)	0 (0)	0 (0)	0 (0)
TGFBR2	NM_001024847.2	3:30713213	c.613A>G	p.Ile205Val	0.06525	0.41	0.012		VUS	No Data	NP	NP	NP	T	B	DC	PnFN	T	T											0 (0)	0 (0)	1 (0.09)	0 (0)	0 (0)	0 (0)	0 (0)	0 (0)	1 (0.16)	0 (0)	0 (0)	0 (0)	0 (0)	0 (0)	0 (0)	0 (0)	0 (0)	0 (0)	0 (0)	0 (0)
TGFBR2	NM_001024847.2	3:30713244	c.644G>A	p.Arg215His	0.60625	0.866	0.057	rs780542125	VUS	GC eval	NP	NP	DM - MARFAN SYNDROME II	D	pD	DC	PnFL	T	T										6.59554e-05	0 (0)	0 (0)	0 (0)	1 (0.15)	0 (0)	0 (0)	0 (0)	0 (0)	0 (0)	1 (0.16)	0 (0)	0 (0)	0 (0)	0 (0)	0 (0)	0 (0)	0 (0)	0 (0)	0 (0)	0 (0)
TGFBR2	NM_001024847.2	3:30713246	c.646G>A	p.Val216Ile	0.07625	0.131		rs56105708	VUS	No Data	NP	NP	NP	T	B	P	PnFL	T	T	0.00399361	0	0.0008	0	0	0.0188				0.00160774	0 (0)	0 (0)	1 (0.09)	0 (0)	0 (0)	0 (0)	0 (0)	0 (0)	0 (0)	0 (0)	0 (0)	0 (0)	0 (0)	0 (0)	1 (0.21)	0 (0)	0 (0)	0 (0)	0 (0)	0 (0)
TGFBR2	NM_001024847.2	3:30713324	c.724G>C	p.Ala242Pro	0.347	0.395	0.053	rs149141477	VUS	No Data	NP	NP	NP	T	B	DC	PnFL	D	T	0.000399361	0	0.0015	0	0	0	0.000461326	0	0.00136178	0.000107387	0 (0)	0 (0)	2 (0.18)	0 (0)	0 (0)	0 (0)	0 (0)	0 (0)	0 (0)	0 (0)	0 (0)	0 (0)	0 (0)	0 (0)	2 (0.43)	0 (0)	0 (0)	0 (0)	0 (0)	0 (0)
TGFBR2	NM_001024847.2	3:30713603	c.1003G>A	p.Ala335Thr	0.424	0.69	0.051		VUS	No Data	NP	NP	NP	D	PD	DC	PnFL	T	T											1 (0.54)	0 (0)	0 (0)	0 (0)	0 (0)	0 (0)	1 (0.54)	0 (0)	0 (0)	0 (0)	0 (0)	0 (0)	0 (0)	0 (0)	0 (0)	0 (0)	0 (0)	0 (0)	0 (0)	0 (0)
TGFBR2	NM_001024847.2	3:30713667	c.1067G>A	p.Gly356Asp	0.9595	0.933	0.746		VUS	No Data	NP	NP	NP	D	PD	DC	PFM	D	D											0 (0)	0 (0)	0 (0)	1 (0.15)	0 (0)	0 (0)	0 (0)	0 (0)	0 (0)	1 (0.16)	0 (0)	0 (0)	0 (0)	0 (0)	0 (0)	0 (0)	0 (0)	0 (0)	0 (0)	0 (0)
TGFBR2	NM_001024847.2	3:30713794	c.1194G>A	p.Met398Ile	0.19575	0.324	0.048	rs35719192	VUS	ClinVar- conflicting	NP	Conflicting interpretations of pathogenicity (1 star, LabCorp- benign; CHOP- VUS)	DM? - LOEYS-DIETZ SYNDROME	T	B	DC	PnFN	D	T	0.00119808	0.003	0	0.0043	0	0	0.00115331	0.00162791	0.000226963	0.0013938	0 (0)	1 (0.33)	0 (0)	3 (0.45)	0 (0)	1 (0.39)	0 (0)	1 (0.36)	0 (0)	3 (0.49)	0 (0)	1 (0.43)	0 (0)	0 (0)	0 (0)	0 (0)	0 (0)	0 (0)	0 (0)	0 (0)
TGFBR2	NM_001024847.2	3:30729942	c.1538A>G	p.Lys513Arg	0.5585	0.574	0.064		VUS	No Data	NP	NP	NP	T	pD	DC	PnFN	D	D											0 (0)	0 (0)	1 (0.09)	0 (0)	0 (0)	0 (0)	0 (0)	0 (0)	1 (0.16)	0 (0)	0 (0)	0 (0)	0 (0)	0 (0)	0 (0)	0 (0)	0 (0)	0 (0)	0 (0)	0 (0)
TP53	NM_000546.5	17:7579548	c.139C>T	p.Pro47Ser	0.28	0.094		rs1800371	VUS	No Data	NP	NP	NP	T	B	P	PnFL	D	D	0.00559105	0	0.0212	0	0	0	0.00515147	0	0.0152065	0.0017179	0 (0)	0 (0)	7 (0.64)	0 (0)	0 (0)	0 (0)	0 (0)	0 (0)	0 (0)	0 (0)	0 (0)	0 (0)	0 (0)	0 (0)	7 (1.5)	0 (0)	0 (0)	0 (0)	0 (0)	0 (0)
TP53	NM_000546.5	17:7579514	c.173C>G	p.Pro58Arg	0.29575	0.226	0.157	rs144386518	VUS	ClinVar- 2 stars	NP	Uncertain significance(Last reviewed: Oct 29, 2015	NP	T	B	P	PnFN	D	D							0.000384438	0	0.00113482	8.26569e-05	0 (0)	0 (0)	1 (0.09)	0 (0)	0 (0)	0 (0)	0 (0)	0 (0)	0 (0)	0 (0)	0 (0)	0 (0)	0 (0)	0 (0)	1 (0.21)	0 (0)	0 (0)	0 (0)	0 (0)	0 (0)
TP53	NM_000546.5	17:7579442	c.245C>T	p.Pro82Leu	0.61175	0.579	0.551	rs534447939	VUS	ClinVar- conflicting	NP	Conflicting interpretations of pathogenicity(Last reviewed: Aug 7, 2015	DM - BREAST CANCER	T	B	P	PnFN	D	D										1.65708e-05	0 (0)	0 (0)	0 (0)	0 (0)	1 (0.74)	0 (0)	0 (0)	0 (0)	0 (0)	0 (0)	1 (0.89)	0 (0)	0 (0)	0 (0)	0 (0)	0 (0)	0 (0)	0 (0)	0 (0)	0 (0)
TP53	NM_000546.5	17:7578262	c.587G>A	p.Arg196Gln	0.89025	0.973	0.681		VUS	GC eval	NP	Uncertain significance (2 stars)	NP	D	PD	DC	PFM	D	D											0 (0)	0 (0)	1 (0.09)	0 (0)	0 (0)	0 (0)	0 (0)	0 (0)	1 (0.16)	0 (0)	0 (0)	0 (0)	0 (0)	0 (0)	0 (0)	0 (0)	0 (0)	0 (0)	0 (0)	0 (0)
TP53	NM_000546.5	17:7577577	c.704A>G	p.Asn235Ser	0.69075	0.874	0.564	rs144340710	VUS	ClinVar- conflicting	NP	Conflicting interpretations of pathogenicity, not provided(Last reviewed: Oct 16, 2015	DM - RHABDOMYOSARCOMA	T	PD	DC	PnFL	D	D							0.000153775	0.000116279	0.000226963	0.000239002	0 (0)	0 (0)	0 (0)	0 (0)	0 (0)	1 (0.39)	0 (0)	0 (0)	0 (0)	0 (0)	0 (0)	1 (0.43)	0 (0)	0 (0)	0 (0)	0 (0)	0 (0)	0 (0)	0 (0)	0 (0)
TP53	NM_000546.5	17:7577091	c.847C>T	p.Arg283Cys	0.75125	0.864	0.732	rs149633775	VUS	ClinVar- conflicting	NP	Conflicting interpretations of pathogenicity, not provided(Last reviewed: Jul 2, 2015	DM - GASTRIC CANCER	D	PD	DC	PFM	D	D							0.000384438	0.000465116	0.000226963	0.000115957	0 (0)	0 (0)	0 (0)	1 (0.15)	0 (0)	0 (0)	0 (0)	0 (0)	0 (0)	1 (0.16)	0 (0)	0 (0)	0 (0)	0 (0)	0 (0)	0 (0)	0 (0)	0 (0)	0 (0)	0 (0)
TP53	NM_000546.5	17:7577088	c.850A>T	p.Thr284Ser	0.526	0.131	0.473		VUS	GC eval	NP	NP	DM - ADENOCARCINOMA	D	pD	P	PnFL	D	D											0 (0)	0 (0)	0 (0)	1 (0.15)	0 (0)	0 (0)	0 (0)	0 (0)	0 (0)	1 (0.16)	0 (0)	0 (0)	0 (0)	0 (0)	0 (0)	0 (0)	0 (0)	0 (0)	0 (0)	0 (0)
TP53	NM_000546.5	17:7574012	c.1015G>A	p.Glu339Lys	0.64825	0.676	0.114	rs17882252	VUS	No Data	NP	NP	NP	D	B	DC	PFM	D	D										6.78633e-05	0 (0)	0 (0)	1 (0.09)	0 (0)	0 (0)	0 (0)	0 (0)	0 (0)	0 (0)	0 (0)	0 (0)	0 (0)	0 (0)	0 (0)	1 (0.21)	0 (0)	0 (0)	0 (0)	0 (0)	0 (0)
TP53	NM_000546.5	17:7572980	c.1129A>C	p.Thr377Pro	0.42875	0.177	0.308	rs774269719	VUS	No Data	NP	NP	NP	T	B	DC	PnFL	D	D										0.000600621	0 (0)	0 (0)	0 (0)	1 (0.15)	1 (0.74)	1 (0.39)	0 (0)	0 (0)	0 (0)	1 (0.16)	1 (0.89)	1 (0.44)	0 (0)	0 (0)	0 (0)	0 (0)	0 (0)	0 (0)	0 (0)	0 (0)
Column F (rf_scores): those predicted to be damaging have red font Column J: GC eval, genetic counsler review Column K, L, M: NP, not present Column M: FP, functional polymorphism; DM, disease mutation; DP, disease-associated polymorphism; DFP, disease-associated polymorphism with additional supporting functional evidence Column N, R, and S: D, damaging; T, tolerated Column O: PD, probably damagi…
[truncated: 16 more columns]

## Sheet: ST3
Supplemental Table 3. Individual in-frame indels.
							Public Control Frequencies										All Ethnicities						Caucasian						Non-Caucasian						African American						Asaian						Admix
Gene(s)	Transcript	chr:position	Variant Type	HGVS Coding	HGVS Protein	Identifier	1kG ALL MAF	1kG EUR MAF	1kG AFR MAF	1kG AMR MAF	1kG South Asian MAF	1kG East Asian MAF	ESP All MAF	ESP EUR MAF	ESP AFR MAF	ExAC ALL MAF	Carrier Count (MAF) Neg Cont	Carrier Count (MAF) FCCTX	Carrier Count (MAF) Unselected	Carrier Count (MAF) YoungOnset	Carrier Count (MAF) pMMR	Carrier Count (MAF) dMMR	Carrier Count (MAF) Neg Cont	Carrier Count (MAF) FCCTX	Carrier Count (MAF) Unselected	Carrier Count (MAF) YoungOnset	Carrier Count (MAF) pMMR	Carrier Count (MAF) dMMR	Carrier Count (MAF) Neg Cont	Carrier Count (MAF) FCCTX	Carrier Count (MAF) Unselected	Carrier Count (MAF) YoungOnset	Carrier Count (MAF) pMMR	Carrier Count (MAF) dMMR	Carrier Count (MAF) Neg Cont	Carrier Count (MAF) FCCTX	Carrier Count (MAF) Unselected	Carrier Count (MAF) YoungOnset	Carrier Count (MAF) pMMR	Carrier Count (MAF) dMMR	Carrier Count (MAF) Neg Cont	Carrier Count (MAF) FCCTX	Carrier Count (MAF) Unselected	Carrier Count (MAF) YoungOnset	Carrier Count (MAF) pMMR	Carrier Count (MAF) dMMR	Carrier Count (MAF) Neg Cont	Carrier Count (MAF) FCCTX	Carrier Count (MAF) Unselected
APC	NM_000038.5	5:112174751	Del	c.3460_3462delGAA	p.Glu1157del	rs567584401	0.00479233	0	0.0174	0.0014	0	0	0.00495287	0.00036346	0.0138368	0.00121775	0 (0)	0 (0)	6 (0.55)	0 (0)	1 (0.74)	0 (0)	0 (0)	0 (0)	0 (0)	0 (0)	0 (0)	0 (0)	0 (0)	0 (0)	6 (1.29)	0 (0)	1 (4.17)	0 (0)	0 (0)	0 (0)	5 (1.95)	0 (0)	0 (0)	0 (0)	0 (0)	0 (0)	0 (0)	0 (0)	0 (0)	0 (0)	0 (0)	0 (0)	1 (0.56)
APC	NM_000038.5	5:112177643	Ins	c.6351_6352insGCT	p.Ala2122_Cys2123insAla	rs587781424							0.000559195	0.00072692	0.000234522	0.00029703	0 (0)	0 (0)	1 (0.09)	0 (0)	0 (0)	0 (0)	0 (0)	0 (0)	1 (0.16)	0 (0)	0 (0)	0 (0)	0 (0)	0 (0)	0 (0)	0 (0)	0 (0)	0 (0)	0 (0)	0 (0)	0 (0)	0 (0)	0 (0)	0 (0)	0 (0)	0 (0)	0 (0)	0 (0)	0 (0)	0 (0)	0 (0)	0 (0)	0 (0)
AXIN1	NM_181050.2	16:347905	Ins	c.1601_1602insAGTCCACCACCA	p.Arg533_His534insGlnValHisHis	rs141481399										0.000544465	0 (0)	0 (0)	1 (0.09)	0 (0)	0 (0)	0 (0)	0 (0)	0 (0)	1 (0.17)	0 (0)	0 (0)	0 (0)	0 (0)	0 (0)	0 (0)	0 (0)	0 (0)	0 (0)	0 (0)	1 (25.00)	0 (0)	0 (0)	0 (0)	0 (0)	0 (0)	0 (0)	0 (0)	0 (0)	0 (0)	0 (0)	0 (0)	0 (0)	0 (0)
AXIN2	NM_004655.3	17:63533733	Ins	c.1421_1422insCCA	p.His474_Ser475insHis	rs570443161	0.000399361	0.001	0.0008	0	0	0				0.000278988	0 (0)	0 (0)	2 (0.18)	0 (0)	1 (0.74)	0 (0)	0 (0)	0 (0)	2 (0.32)	0 (0)	1 (0.89)	0 (0)	0 (0)	0 (0)	0 (0)	0 (0)	0 (0)	0 (0)	0 (0)	0 (0)	0 (0)	0 (0)	0 (0)	0 (0)	0 (0)	0 (0)	0 (0)	0 (0)	0 (0)	0 (0)	0 (0)	0 (0)	0 (0)
BLM	NM_000057.2	15:91295028	Del	c.811_813delAAG	p.Lys273del	rs780633851							0.00151806	0.00133301	0.00187617	3.30743e-05	0 (0)	0 (0)	0 (0)	1 (0.15)	0 (0)	0 (0)	0 (0)	0 (0)	0 (0)	1 (0.16)	0 (0)	0 (0)	0 (0)	0 (0)	0 (0)	0 (0)	0 (0)	0 (0)	0 (0)	0 (0)	0 (0)	0 (0)	0 (0)	0 (0)	0 (0)	0 (0)	0 (0)	0 (0)	0 (0)	0 (0)	0 (0)	0 (0)	0 (0)
BLM	NM_000057.2	15:91310153	Del	c.2207_2209delATC	p.Tyr736del	rs750667270										0.00014917	0 (0)	0 (0)	1 (0.09)	0 (0)	0 (0)	0 (0)	0 (0)	0 (0)	1 (0.16)	0 (0)	0 (0)	0 (0)	0 (0)	0 (0)	0 (0)	0 (0)	0 (0)	0 (0)	0 (0)	0 (0)	0 (0)	0 (0)	0 (0)	0 (0)	0 (0)	0 (0)	0 (0)	0 (0)	0 (0)	0 (0)	0 (0)	0 (0)	0 (0)
BLM	NM_000057.2	15:91310159	Ins	c.2212_2213insTTC	p.Thr738delinsIlePro	rs780538610										0.000149093	0 (0)	0 (0)	1 (0.09)	0 (0)	0 (0)	0 (0)	0 (0)	0 (0)	1 (0.16)	0 (0)	0 (0)	0 (0)	0 (0)	0 (0)	0 (0)	0 (0)	0 (0)	0 (0)	0 (0)	0 (0)	0 (0)	0 (0)	0 (0)	0 (0)	0 (0)	0 (0)	0 (0)	0 (0)	0 (0)	0 (0)	0 (0)	0 (0)	0 (0)
CHEK2	NM_007194.3	22:29130450	Del	c.246_260delCCAAGAACCTGAGGA	p.Asp82_Glu86del	rs587780181										0.000239258	0 (0)	0 (0)	1 (0.09)	0 (0)	0 (0)	0 (0)	0 (0)	0 (0)	1 (0.16)	0 (0)	0 (0)	0 (0)	0 (0)	0 (0)	0 (0)	0 (0)	0 (0)	0 (0)	0 (0)	0 (0)	0 (0)	0 (0)	0 (0)	0 (0)	0 (0)	0 (0)	0 (0)	0 (0)	0 (0)	0 (0)	0 (0)	0 (0)	0 (0)
MLH1	NM_000249.3	3:37089130_31	DelIns	c.1852_1853delinsGC	p.Lys618Ala		0.00319489	0.0099	0.0008	0.0072	0	0	0.0036906	0.00453488	0.00204267	0.00341834	0 (0)	2 (0.65)	4 (0.36)	4 (0.6)	0 (0)	3 (1.16)	0 (0)	2 (0.72)	4 (0.63)	4 (0.65)	0 (0)	3 (1.3)	0 (0)	0 (0)	0 (0)	0 (0)	0 (0)	0 (0)	0 (0)	0 (0)	0 (0)	0 (0)	0 (0)	0 (0)	0 (0)	0 (0)	0 (0)	0 (0)	0 (0)	0 (0)	0 (0)	0 (0)	0 (0)
MSH2	NM_000251.2	2:47639553	Del	c.646_648delATA	p.Ile217del												0 (0)	0 (0)	1 (0.09)	0 (0)	0 (0)	0 (0)	0 (0)	0 (0)	1 (0.16)	0 (0)	0 (0)	0 (0)	0 (0)	0 (0)	0 (0)	0 (0)	0 (0)	0 (0)	0 (0)	0 (0)	0 (0)	0 (0)	0 (0)	0 (0)	0 (0)	0 (0)	0 (0)	0 (0)	0 (0)	0 (0)	0 (0)	0 (0)	0 (0)
MSH2	NM_000251.2	2:47702190	Del	c.1786_1788delAAT	p.Asn596del	rs63749831										8.25314e-06	0 (0)	0 (0)	0 (0)	0 (0)	0 (0)	1 (0.39)	0 (0)	0 (0)	0 (0)	0 (0)	0 (0)	1 (0.43)	0 (0)	0 (0)	0 (0)	0 (0)	0 (0)	0 (0)	0 (0)	0 (0)	0 (0)	0 (0)	0 (0)	0 (0)	0 (0)	0 (0)	0 (0)	0 (0)	0 (0)	0 (0)	0 (0)	0 (0)	0 (0)
MSH2	NM_000251.2	2:47635601	Del	c.273_275delTCT	p.Leu94del	rs267607919	0.000599042	0	0.0015	0	0	0.001	0.00599233	0.00606061	0.00586029	0.000181401	0 (0)	0 (0)	1 (0.09)	0 (0)	0 (0)	0 (0)	0 (0)	0 (0)	0 (0)	0 (0)	0 (0)	0 (0)	0 (0)	0 (0)	1 (0.21)	0 (0)	0 (0)	0 (0)	0 (0)	0 (0)	1 (0.39)	0 (0)	0 (0)	0 (0)	0 (0)	0 (0)	0 (0)	0 (0)	0 (0)	0 (0)	0 (0)	0 (0)	0 (0)
MSH6	NM_000179.2	2:48027422	Del	c.2300_2302delCTC	p.Pro768del	rs63750647											0 (0)	1 (0.33)	0 (0)	0 (0)	0 (0)	0 (0)	0 (0)	1 (0.36)	0 (0)	0 (0)	0 (0)	0 (0)	0 (0)	0 (0)	0 (0)	0 (0)	0 (0)	0 (0)	0 (0)	0 (0)	0 (0)	0 (0)	0 (0)	0 (0)	0 (0)	0 (0)	0 (0)	0 (0)	0 (0)	0 (0)	0 (0)	0 (0)	0 (0)
MUTYH	NM_001128425.1	1:45796891	Del	c.1437_1439delGGA	p.Glu480del	rs587778541							0.000159744	0.000242307	0	0.000115325	0 (0)	1 (0.33)	0 (0)	0 (0)	0 (0)	0 (0)	0 (0)	1 (0.36)	0 (0)	0 (0)	0 (0)	0 (0)	0 (0)	0 (0)	0 (0)	0 (0)	0 (0)	0 (0)	0 (0)	0 (0)	0 (0)	0 (0)	0 (0)	0 (0)	0 (0)	0 (0)	0 (0)	0 (0)	0 (0)	0 (0)	0 (0)	0 (0)	0 (0)
PMS1	NM_000534.4	2:190728676	Del	c.2064_2066delAAG	p.Arg690del	rs777263508							0.00095862	0.000484731	0.00187529	8.28514e-05	0 (0)	0 (0)	1 (0.09)	0 (0)	0 (0)	0 (0)	0 (0)	0 (0)	1 (0.16)	0 (0)	0 (0)	0 (0)	0 (0)	0 (0)	0 (0)	0 (0)	0 (0)	0 (0)	0 (0)	0 (0)	0 (0)	0 (0)	0 (0)	0 (0)	0 (0)	0 (0)	0 (0)	0 (0)	0 (0)	0 (0)	0 (0)	0 (0)	0 (0)
RECQL5	NM_004259.6	17:73626264	Del	c.1810_1812delAAG	p.Lys604del	rs765264799										0	0 (0)	0 (0)	0 (0)	0 (0)	0 (0)	1 (0.49)	0 (0)	0 (0)	0 (0)	0 (0)	0 (0)	1 (0.54)	0 (0)	0 (0)	0 (0)	0 (0)	0 (0)	0 (0)	0 (0)	0 (0)	0 (0)	0 (0)	0 (0)	0 (0)	0 (0)	0 (0)	0 (0)	0 (0)	0 (0)	0 (0)	0 (0)	0 (0)	0 (0)
STK11IP	XM_005246262.1	2:220476434	Del	c.2213_2215delCTT	p.Ser739del	rs540265630	0.00239617	0	0.0083	0.0014	0	0	0.0048053	0.00248201	0.00947159	0.000493295	0 (0)	0 (0)	2 (0.18)	0 (0)	0 (0)	0 (0)	0 (0)	0 (0)	0 (0)	0 (0)	0 (0)	0 (0)	0 (0)	0 (0)	2 (0.43)	0 (0)	0 (0)	0 (0)	0 (0)	0 (0)	2 (0.78)	0 (0)	0 (0)	0 (0)	0 (0)	0 (0)	0 (0)	0 (0)	0 (0)	0 (0)	0 (0)	0 (0)	0 (0)
[truncated: 3 more columns]

## Sheet: ST4
Supplemental Table 4. Alternative splicing variants.
								in silico Predictions						Public Control Frequencies										All Ethnicities						Caucasian						Non-Caucasian						African American						Asian
Gene(s)	Transcript	Variant	HGVS Coding	HGVS Protein	rf_score	mutpred	rsID	SIFT	Polyphen2	MutationTaster	MutationAssessor	FATHMM	RadialSVM	1kG ALL MAF	1kG EUR MAF	1kG AFR MAF	1kG AMR MAF	1kG South Asian MAF	1kG East Asian MAF	ESP All MAF	ESP EUR MAF	ESP AFR MAF	ExAC ALL MAF	Carrier Count (MAF) Neg Cont	Carrier Count (MAF) FCCTX	Carrier Count (MAF) Unselected	Carrier Count (MAF) YoungOnset	Carrier Count (MAF) pMMR	Carrier Count (MAF) dMMR	Carrier Count (MAF) Neg Cont	Carrier Count (MAF) FCCTX	Carrier Count (MAF) Unselected	Carrier Count (MAF) Young Onset	Carrier Count (MAF) pMMR	Carrier Count (MAF) dMMR	Carrier Count (MAF) Neg Cont	Carrier Count (MAF) FCCTX	Carrier Count (MAF) Unselected	Carrier Count (MAF) Young Onset	Carrier Count (MAF) pMMR	Carrier Count (MAF) dMMR	Carrier Count (MAF) Neg Controls	Carrier Count (MAF) FCCTX	Carrier Count (MAF) Unselected	Carrier Count (MAF) Young Onset	Carrier Count (MAF) pMMR	Carrier Count (MAF) dMMR	Carrier Count (MAF) Neg Cont	Carrier Count (MAF) FCCTX
APC	NM_001127511.2	5:112043433	c.19T>G	p.Ser7Ala	0.2175	0.207		D		DC	PnFN	D	T											0 (0)	0 (0)	1 (0.09)	0 (0)	0 (0)	0 (0)	0 (0)	0 (0)	1 (0.16)	0 (0)	0 (0)	0 (0)	0 (0)	0 (0)	0 (0)	0 (0)	0 (0)	0 (0)	0 (0)	0 (0)	0 (0)	0 (0)	0 (0)	0 (0)	0 (0)	0 (0)
APC	NM_001127511.2	5:112043492	c.78C>A	p.Ser26Arg	0.339	.	rs113782655	D		DC	PnFN	D	D	0.00678914	0	0.0242	0.0029	0	0				0.00146389	0 (0)	0 (0)	12 (1.09)	0 (0)	1 (0.74)	0 (0)	0 (0)	0 (0)	0 (0)	0 (0)	0 (0)	0 (0)	0 (0)	0 (0)	12 (2.58)	0 (0)	1 (4.17)	0 (0)	0 (0)	0 (0)	8 (3.13)	0 (0)	1 (25.00)	0 (0)	0 (0)	0 (0)
APC	NM_001127511.2	5:112043494	c.80C>T	p.Thr27Ile	0.2765	0.185		D		DC	PnFN	D	D											1 (0.54)	0 (0)	0 (0)	0 (0)	0 (0)	0 (0)	1 (0.54)	0 (0)	0 (0)	0 (0)	0 (0)	0 (0)	0 (0)	0 (0)	0 (0)	0 (0)	0 (0)	0 (0)	0 (0)	0 (0)	0 (0)	0 (0)	0 (0)	0 (0)	0 (0)	0 (0)
APC	NM_001127511.2	5:112043533	c.119G>C	p.Ser40Thr	0.18	.	rs587778028	T		P	PnFN	D	T										8.19672e-05	0 (0)	0 (0)	1 (0.09)	1 (0.15)	0 (0)	0 (0)	0 (0)	0 (0)	1 (0.16)	1 (0.16)	0 (0)	0 (0)	0 (0)	0 (0)	0 (0)	0 (0)	0 (0)	0 (0)	0 (0)	0 (0)	0 (0)	0 (0)	0 (0)	0 (0)	0 (0)	0 (0)
APC	NM_001127511.2	5:112043539	c.125G>A	p.Gly42Asp	0.17075	0.287		D		P	PnFN	D	T											0 (0)	0 (0)	0 (0)	1 (0.15)	0 (0)	0 (0)	0 (0)	0 (0)	0 (0)	0 (0)	0 (0)	0 (0)	0 (0)	0 (0)	0 (0)	1 (1.92)	0 (0)	0 (0)	0 (0)	0 (0)	0 (0)	0 (0)	0 (0)	0 (0)	0 (0)	0 (0)
APC	NM_001127511.2	5:112043547	c.133C>T	p.Arg45Cys	0.16575	0.384	rs755954869	D		P	PnFN	D	T										8.26446e-05	0 (0)	0 (0)	0 (0)	0 (0)	1 (0.74)	0 (0)	0 (0)	0 (0)	0 (0)	0 (0)	1 (0.89)	0 (0)	0 (0)	0 (0)	0 (0)	0 (0)	0 (0)	0 (0)	0 (0)	0 (0)	0 (0)	0 (0)	0 (0)	0 (0)	0 (0)	0 (0)
CDKN2A	NM_058195.3	9:21994288	c.43T>C	p.Cys15Arg	0.1325	.		T	B	P	PnFN	T	T											0 (0)	0 (0)	1 (0.09)	0 (0)	0 (0)	0 (0)	0 (0)	0 (0)	0 (0)	0 (0)	0 (0)	0 (0)	0 (0)	0 (0)	1 (0.22)	0 (0)	0 (0)	0 (0)	0 (0)	0 (0)	0 (0)	0 (0)	0 (0)	0 (0)	0 (0)	0 (0)
CDKN2A	XM_005251342.1	9:21994339	c.115G>A	p.Gly39Ser	0.05575	.	rs775302601	T	B	P		T	T										9.72649e-06	0 (0)	0 (0)	1 (0.09)	0 (0)	0 (0)	0 (0)	0 (0)	0 (0)	0 (0)	0 (0)	0 (0)	0 (0)	0 (0)	0 (0)	1 (0.22)	0 (0)	0 (0)	0 (0)	0 (0)	0 (0)	1 (0.39)	0 (0)	0 (0)	0 (0)	0 (0)	0 (0)
CDKN2A	NM_058195.3	9:21971040	c.361G>A	p.Ala121Thr	0.493	.	rs199888003	T	pD	P		T	T							0.000154226	0.000233263	0	0.000107377	0 (0)	0 (0)	1 (0.09)	0 (0)	0 (0)	0 (0)	0 (0)	0 (0)	0 (0)	0 (0)	0 (0)	0 (0)	0 (0)	0 (0)	1 (0.22)	0 (0)	0 (0)	0 (0)	0 (0)	0 (0)	1 (0.40)	0 (0)	0 (0)	0 (0)	0 (0)	0 (0)
CDKN2A	NM_058197.4	9:21974640	c.187G>C	p.Gly63Arg	ND	ND	rs45456595							0.00119808	0.006	0	0	0	0	0.00292173	0.00372093	0.00136178	0.00215175	0 (0)	0 (0)	2 (0.18)	0 (0)	1 (0.74)	0 (0)	0 (0)	0 (0)	2 (0.32)	0 (0)	1 (0.89)	0 (0)	0 (0)	0 (0)	0 (0)	0 (0)	0 (0)	0 (0)	0 (0)	0 (0)	0 (0)	0 (0)	0 (0)	0 (0)	0 (0)	0 (0)
CDKN2A	NM_058197.4	9:21974595	c.232A>G	p.Ser78Gly	ND	ND																		0 (0)	0 (0)	0 (0)	0 (0)	1 (0.74)	0 (0)	0 (0)	0 (0)	0 (0)	0 (0)	1 (0.89)	0 (0)	0 (0)	0 (0)	0 (0)	0 (0)	0 (0)	0 (0)	0 (0)	0 (0)	0 (0)	0 (0)	0 (0)	0 (0)	0 (0)	0 (0)
CDKN2A	NM_001195132.1	9:21968732	c.496C>T	p.His166Tyr	0.1335	.	rs181044510	D		P		T	T	0.000998403	0.002	0	0	0	0.003				0.00033129	0 (0)	0 (0)	1 (0.09)	0 (0)	0 (0)	0 (0)	0 (0)	0 (0)	1 (0.16)	0 (0)	0 (0)	0 (0)	0 (0)	0 (0)	0 (0)	0 (0)	0 (0)	0 (0)	0 (0)	0 (0)	0 (0)	0 (0)	0 (0)	0 (0)	0 (0)	0 (0)
FLCN	NM_144606.5	17:17124835	c.887T>A	p.Leu296Gln	0.112	.	rs116643153	T	B	P		D	T	0.00299521	0	0.0113	0	0	0	0.00153775	0	0.00453926	0.000480929	0 (0)	0 (0)	3 (0.27)	0 (0)	0 (0)	0 (0)	0 (0)	0 (0)	0 (0)	0 (0)	0 (0)	0 (0)	0 (0)	0 (0)	3 (0.64)	0 (0)	0 (0)	0 (0)	0 (0)	0 (0)	1 (0.39)	0 (0)	0 (0)	0 (0)	0 (0)	0 (0)
FLCN	XM_005256517.1	17:17124753	c.892C>T	p.Arg298Cys	ND	ND	rs144832463													0.000691988	0.000930233	0.000226963	0.000966796	1 (0.54)	1 (0.33)	1 (0.09)	0 (0)	0 (0)	0 (0)	1 (0.54)	1 (0.36)	1 (0.16)	0 (0)	0 (0)	0 (0)	0 (0)	0 (0)	0 (0)	0 (0)	0 (0)	0 (0)	0 (0)	0 (0)	0 (0)	0 (0)	0 (0)	0 (0)	0 (0)	0 (0)
FLCN	XM_005256517.1	17:17124673	c.964_972delGTTGTGATT	p.Val322_Ile324del	N/A	N/A														0.00135978	0.00109197	0.00187793	0.000539447	0 (0)	0 (0)	0 (0)	1 (0.15)	0 (0)	0 (0)	0 (0)	0 (0)	0 (0)	1 (0.16)	0 (0)	0 (0)	0 (0)	0 (0)	0 (0)	0 (0)	0 (0)	0 (0)	0 (0)	0 (0)	0 (0)	0 (0)	0 (0)	0 (0)	0 (0)	0 (0)
FLCN	XM_005256517.1	17:17124647	c.998A>G	p.His333Arg	ND	ND	rs41462849							0.00119808	0.005	0.0008	0	0	0	0.00263934	0.00363508	0.000689022	0.00193696	0 (0)	0 (0)	5 (0.46)	0 (0)	1 (0.74)	0 (0)	0 (0)	0 (0)	5 (0.79)	0 (0)	1 (0.89)	0 (0)	0 (0)	0 (0)	0 (0)	0 (0)	0 (0)	0 (0)	0 (0)	0 (0)	0 (0)	0 (0)	0 (0)	0 (0)	0 (0)	0 (0)
MUTYH	XM_005270886.1	1:45800079	c.26G>A	p.Ser9Asn	ND	ND	rs375084663							0.000199681	0	0.0008	0	0	0	7.68876e-05	0	0.000226963	3.29478e-05	0 (0)	0 (0)	1 (0.09)	0 (0)	0 (0)	0 (0)	0 (0)	0 (0)	0 (0)	0 (0)	0 (0)	0 (0)	0 (0)	0 (0)	1 (0.21)	0 (0)	0 (0)	0 (0)	0 (0)	0 (0)	0 (0)	0 (0)	0 (0)	0 (0)	0 (0)	0 (0)
OGG1	NM_016820.3	3:9798740	c.961T>C	p.Tyr321His	0.05275	.	rs3219013	D	B	P	PnFL	T	T	0.000399361	0	0.0015	0	0	0	0.00230663	0	0.0068089	0.000499767	0 (0)	0 (0)	4 (0.36)	0 (0)	0 (0)	0 (0)	0 (0)	0 (0)	0 (0)	0 (0)	0 (0)	0 (0)	0 (0)	0 (0)	4 (0.85)	0 (0)	0 (0)	0 (0)	0 (0)	0 (0)	3 (1.17)	0 (0)	0 (0)	0 (0)	0 (0)	0 (0)
OGG1	NM_016820.3	3:9798896	c.1117T>C	p.Ser373Pro	0.024	0.246	rs189302500	T	B	P	PnFN	T	T	0.000199681	0	0	0.0014	0	0				3.32353e-05	0 (0)	1 (0.33)	0 (0)	0 (0)	0 (0)	0 (0)	0 (0)	0 (0)	0 (0)	0 (0)	0 (0)	0 (0)	0 (0)	1 (3.33)	0 (0)	0 (0)	0 (0)	0 (0)	0 (0)	1 (25.00)	0 (0)	0 (0)	0 (0)	0 (0)	0 (0)	0 (0)
OGG1	NM_016820.3	3:9798986	c.1207_1209delACA	p.Thr404del	N/A	N/A																		0 (0)	0 (0)	0 (0)	1 (0.15)	0 (0)	0 (0)	0 (0)	0 (0)	0 (0)	1 (0.16)	0 (0)	0 (0)	0 (0)	0 (0)	0 (0)	0 (0)	0 (0)	0 (0)	0 (0)	0 (0)	0 (0)	0 (0)	0 (0)	0 (0)	0 (0)	0 (0)
OGG1	NM_016828.2	3:9800893	c.971T>C	p.Phe324Ser	0.10925	0.573	rs115609368	D	B	P	PnFL	T	T	0.00119808	0	0.0023	0.0014	0.001	0.001	0.000538213	0.000116279	0.00136178	0.00113668	0 (0)	0 (0)	1 (0.09)	0 (0)	0 (0)	0 (0)	0 (0)	0 (0)	0 (0)	0 (0)	0 (0)	0 (0)	0 (0)	0 (0)	1 (0.21)	0 (0)	0 (0)	0 (0)	0 (0)	0 (0)	0 (0)	0 (0)	0 (0)	0 (0)	0 (0)	0 (0)
OGG1	NM_016826.2	3:9807587	c.842G>A	p.Gly281Glu	0.044	0.2	rs41276495	T	B	P	PnFN	T	T							0.000153775	0.000232558	0	0.000502537	0 (0)	0 (0)	0 (0)	0 (0)	0 (0)	1 (0.39)	0 (0)	0 (0)	0 (0)	0 (0)	0 (0)	1 (0.43)	0 (0)	0 (0)	0 (0)	0 (0)	0 (0)	0 (0)	0 (0)	0 (0)	0 (0)	0 (0)	0 (0)	0 (0)	0 (0)	0 (0)
OGG1	NM_016826.2	3:9807692	c.947C>G	p.Pro316Arg	0.07425	0.232		D	B	P	PnFN	T	T											0 (0)	0 (0)	0 (0)	0 (0)	0 (0)	1 (0.39)	0 (0)	0 (0)	0 (0)	0 (0)	0 (0)	1 (0.43)	0 (0)	0 (0)	0 (0)	0 (0)	0 (0)	0 (0)	0 (0)	0 (0)	0 (0)	0 (0)	0 (0)	0 (0)	0 (0)	0 (0)
OGG1	NM_016826.2	3:9807733	c.988A>C	p.Met330Leu	0.0055	0.248	rs149790709	D	B	P	PnFN	T	T	0.00339457	0	0.0129	0	0	0	0.00369288	0	0.0108992	0.00142023	0 (0)	0 (0)	6 (0.55)	0 (0)	0 (0)	0 (0)	0 (0)	0 (0)	0 (0)	0 (0)	0 (0)	0 (0)	0 (0)	0 (0)	6 (1.29)	0 (0)	0 (0)	0 (0)	0 (0)	0 (0)	4 (1.56)	0 (0)	0 (0)	0 (0)	0 (0)	0 (0)
OGG1	NM_016826.2	3:9807737	c.992C>G	p.Thr331Ser	0.03125	0.263	rs139870756	D	B	P	PnFN	T	T							7.68994e-05	0.000116306	0	5.24017e-05	0 (0)	0 (0)	0 (0)	0 (0)	0 (0)	0 (0)	0 (0)	0 (0)	0 (0)	0 (0)	0 (0)	0 (0)	0 (0)	0 (0)	0 (0)	0 (0)	0 (0)	0 (0)	0 (0)	0 (0)	0 (0)	0 (0)	0 (0)	0 (0)	0 (0)	0 (0)
RECQL5	NM_001003715.3	17:73646750	c.1278T>G	p.Ser426Arg	0.043	0.52		T	B	P	PnFN	T	T											0 (0)	0 (0)	1 (0.09)	0 (0)	0 (0)	0 (0)	0 (0)	0 (0)	1 (0.16)	0 (0)	0 (0)	0 (0)	0 (0)	0 (0)	0 (0)	0 (0)	0 (0)	0 (0)	0 (0)	0 (0)	0 (0)	0 (0)	0 (0)	0 (0)	0 (0)	0 (0)
STK11	XM_005259617.1	19:1226640	c.1291G>A	p.Ala431Thr	ND	ND																	8.69263e-05	0 (0)	2 (0.65)	0 (0)	0 (0)	0 (0)	0 (0)	0 (0)	2 (0.72)	0 (0)	0 (0)	0 (0)	0 (0)	0 (0)	0 (0)	0 (0)	0 (0)	0 (0)	0 (0)	0 (0)	0 (0)	0 (0)	0 (0)	0 (0)	0 (0)	0 (0)	0 (0)
STK11	XM_005259617.1	19:1227645	c.1367C>G	p.Pro456Arg	ND	ND																		0 (0)	0 (0)	0 (0)	1 (0.15)	0 (0)	0 (0)	0 (0)	0 (0)	0 (0)	1 (0.16)	0 (0)	0 (0)	0 (0)	0 (0)	0 (0)	0 (0)	0 (0)	0 (0)	0 (0)	0 (0)	0 (0)	0 (0)	0 (0)	0 (0)	0 (0)	0 (0)
STK11	XM_005259617.1	19:1227747	c.1469G>A	p.Gly490Glu	ND	ND																		0 (0)	1 (0.33)	0 (0)	0 (0)	0 (0)	0 (0)	0 (0)	1 (0.36)	0 (0)	0 (0)	0 (0)	0 (0)	0 (0)	0 (0)	0 (0)	0 (0)	0 (0)	0 (0)	0 (0)	0 (0)	0 (0)	0 (0)	0 (0)	0 (0)	0 (0)	0 (0)
STK11	XM_005259617.1	19:1227759	c.1481G>A	p.Ser494Asn	ND	ND	rs185409489							0.00119808	0	0.0045	0	0	0					0 (0)	0 (0)	1 (0.09)	0 (0)	0 (0)	0 (0)	0 (0)	0 (0)	0 (0)	0 (0)	0 (0)	0 (0)	0 (0)	0 (0)	1 (0.21)	0 (0)	0 (0)	0 (0)	0 (0)	0 (0)	0 (0)	0 (0)	0 (0)	0 (0)	0 (0)	0 (0)
STK11	XM_005259617.1	19:1227777	c.1499C>G	p.Ala500Gly	ND	ND																		0 (0)	0 (0)	1 (0.09)	1 (0.15)	0 (0)	0 (0)	0 (0)	0 (0)	1 (0.16)	1 (0.16)	0 (0)	0 (0)	0 (0)	0 (0)	0 (0)	0 (0)	0 (0)	0 (0)	0 (0)	0 (0)	0 (0)	0 (0)	0 (0)	0 (0)	0 (0)	0 (0)
STK11	XM_005259617.1	19:1227923	c.1645C>G	p.Pro549Ala	ND	ND																		0 (0)	0 (0)	1 (0.09)	1 (0.15)	0 (0)	0 (0)	0 (0)	0 (0)	1 (0.16)	1 (0.16)	0 (0)	0 (0)	0 (0)	0 (0)	0 (0)	0 (0)	0 (0)	0 (0)	0 (0)	0 (0)	0 (0)	0 (0)	0 (0)	0 (0)	0 (0)	0 (0)
STK11	XM_005259617.1	19:1227933	c.1655G>C	p.Gly552Ala	ND	ND																		0 (0)	0 (0)	1 (0.09)	0 (0)	0 (0)	0 (0)	0 (0)	0 (0)	0 (0)	0 (0)	0 (0)	0 (0)	0 (0)	0 (0)	1 (0.21)	0 (0)	0 (0)	0 (0)	0 (0)	0 (0)	0 (0)	0 (0)	0 (0)	0 (0)	0 (0)	0 (0)
STK11	XM_005259617.1	19:1228069	c.1791T>A	p.Phe597Leu	ND	ND	rs577030468							0.00139776	0	0	0	0.0072	0					0 (0)	0 (0)	1 (0.09)	0 (0)	0 (0)	0 (0)	0 (0)	0 (0)	0 (0)	0 (0)	0 (0)	0 (0)	0 (0)	0 (0)	1 (0.21)	0 (0)	0 (0)	0 (0)	0 (0)	0 (0)	1 (0.39)	0 (0)	0 (0)	0 (0)	0 (0)	0 (0)
STK11	XM_005259617.1	19:1226628	c.1279G>A	p.Gly427Ser	ND	ND	rs369097329													0.000483279	0	0.00156348	7.60225e-05	0 (0)	0 (0)	2 (0.18)	0 (0)	0 (0)	0 (0)	0 (0)	0 (0)	0 (0)	0 (0)	0 (0)	0 (0)	0 (0)	0 (0)	2 (0. 43)	0 (0)	0 (0)	0 (0)	0 (0)	0 (0)	2 (0.78)	0 (0)	0 (0)	0 (0)	0 (0)	0 (0)
TP53	NM_001276695.1	17:7576541	c.920C>T	p.Ser307Leu	0.27625	0.34	rs756952434	D	B	P		D	D										4.33426e-05	0 (0)	0 (0)	1 (0.09)	0 (0)	0 (0)	0 (0)	0 (0)	0 (0)	1 (0.16)	0 (0)	0 (0)	0 (0)	0 (0)	0 (0)	0 (0)	0 (0)	0 (0)	0 (0)	0 (0)	0 (0)	0 (0)	0 (0)	0 (0)	0 (0)	0 (0)	0 (0)
[truncated: 25 more columns]
